# Supplementary material for: Crystal structure of 3,9,9-trimethyl-2,3,3a,4,9,9a-hexa­hydro-1H-cyclo­penta[b]quinolin-4-ium chloride
Source: Acta Crystallogr E Crystallogr Commun. 2015 Jun 27;71(Pt 7):o525–6. doi: 10.1107/S2056989015011858 (PMC4518934; doi:10.1107/S2056989015011858)
Supplement: Supplementary file 1 [file e-71-0o525-sup1.cif]

##############################################################################
#                                                                            #
# This CIF contains the data in a paper accepted for publication in          #
# Acta Crystallographica Section E. It conforms to the requirements of       #
# Notes for Authors for Acta Crystallographica Section E, and has been       #
# peer reviewed under the auspices of the IUCr Commission on Journals.       #
#                                                                            #
# Full details of the Crystallographic Information File format               #
# are given in the paper "The Crystallographic Information File (CIF):       #
# a New Standard Archive File for Crystallography" by S. R. Hall, F. H.      #
# Allen and I. D. Brown [Acta Cryst. (1991), A47, 655-685].                  #
#                                                                            #
# The current version of the core CIF dictionary is obtainable from          #
# ftp://ftp.iucr.org/pub/cif_core.dic.                                       #
#                                                                            #
# Software is freely available for graphical display of the structure(s)     #
# in this CIF. For information consult the CIF software page                 #
# http://www.iucr.org/resources/cif/software.                                #
#                                                                            #
# This file may be used for bona fide research purposes within the           #
# scientific community so long as proper attribution is given to the journal # 
# article from which it was obtained.                                        #
#                                                                            #
##############################################################################
data_I
_audit_creation_method     'SHELXL-2014/7'
_chemical_name_systematic
;\
3,9,9-Trimethyl-2,3,3a,4,9,9a-hexahydro-\
1<i>H</i>-cyclopenta[<i>b</i>]quinolin-4-ium chloride
;
_chemical_name_common     ?
_chemical_formula_moiety     'C15 H22 N +, Cl -'
_chemical_formula_sum     'C15 H22 Cl N'
_chemical_formula_iupac     'C15 H22 N +, Cl -'
_chemical_formula_weight     251.78
_chemical_melting_point     ?
_shelx_space_group_comment
;
The symmetry employed for this shelxl refinement is uniquely defined
by the following loop, which should always be used as a source of
symmetry information in preference to the above space-group names.
They are only intended as comments.
;
_space_group_crystal_system     orthorhombic
_space_group_name_H-M_alt     'P 21 21 21'
_space_group_name_Hall     'P 2ac 2ab'
loop_
    _space_group_symop_operation_xyz
    'x, y, z'
    '-x+1/2, -y, z+1/2'
    'x+1/2, -y+1/2, -z'
    '-x, y+1/2, -z+1/2'
_cell_length_a     7.0291(5)
_cell_length_b     10.3313(8)
_cell_length_c     18.9425(14)
_cell_angle_alpha     90
_cell_angle_beta     90
_cell_angle_gamma     90
_cell_volume     1375.60(18)
_cell_formula_units_Z     4
_cell_measurement_reflns_used     25
_cell_measurement_theta_min     1.96
_cell_measurement_theta_max     25
_cell_measurement_temperature     298(2)
_exptl_crystal_description     block
_exptl_crystal_colour     colourless
_exptl_crystal_size_max     0.35
_exptl_crystal_size_mid     0.30
_exptl_crystal_size_min     0.30
_exptl_crystal_density_diffrn     1.216
_exptl_crystal_density_meas     ?
_exptl_crystal_density_method     ?
_exptl_crystal_F_000     544
_exptl_absorpt_coefficient_mu     0.257
_exptl_absorpt_correction_type     none
_exptl_absorpt_process_details     ?
_shelx_estimated_absorpt_T_min     1.96
_shelx_estimated_absorpt_T_max     25
_exptl_absorpt_correction_T_min     ?
_exptl_absorpt_correction_T_max     ?
_diffrn_ambient_temperature     298(2)
_diffrn_radiation_type     MoK\a
_diffrn_radiation_wavelength     0.71073
_diffrn_measurement_device_type     'Oxford Diffraction Xcalibur Sapphire3'
_diffrn_measurement_method     '\w scans'
_diffrn_detector_area_resol_mean     ?
_diffrn_reflns_number     7372
_diffrn_reflns_av_R_equivalents     0.0282
_diffrn_reflns_theta_min     2.150
_diffrn_reflns_theta_max     28.479
_diffrn_reflns_theta_full     25.242
_diffrn_measured_fraction_theta_max     0.974
_diffrn_measured_fraction_theta_full     0.993
_diffrn_reflns_limit_h_min     -9
_diffrn_reflns_limit_h_max     9
_diffrn_reflns_limit_k_min     -13
_diffrn_reflns_limit_k_max     9
_diffrn_reflns_limit_l_min     -10
_diffrn_reflns_limit_l_max     24
_diffrn_standards_number     0
_diffrn_standards_interval_count     0
_diffrn_standards_decay_%     0
_refine_special_details     ?
_reflns_number_total     3334
_reflns_number_gt     3013
_reflns_threshold_expression     'I > 2\s(I)'
_refine_ls_structure_factor_coef     Fsqd
_refine_ls_matrix_type     full
_refine_ls_R_factor_all     0.0438
_refine_ls_R_factor_gt     0.0388
_refine_ls_wR_factor_gt     0.1162
_refine_ls_wR_factor_ref     0.1230
_refine_ls_goodness_of_fit_ref     0.945
_refine_ls_restrained_S_all     0.945
_refine_ls_number_reflns     3334
_refine_ls_number_parameters     165
_refine_ls_number_restraints     0
_refine_ls_hydrogen_treatment     mixed
_refine_ls_weighting_scheme     calc
_refine_ls_weighting_details
                      'w=1/[\s^2^(Fo^2^)+(0.1000P)^2^] where P=(Fo^2^+2Fc^2^)/3'
_atom_sites_solution_hydrogens     mixed
_atom_sites_solution_primary     ?
_atom_sites_solution_secondary     ?
_refine_ls_shift/su_max     0.000
_refine_ls_shift/su_mean     0.000
_refine_diff_density_max     0.264
_refine_diff_density_min     -0.231
_refine_ls_extinction_method     none
_refine_ls_extinction_coef     .
_refine_ls_abs_structure_details
;
Flack <i>x</i> determined using 1165 quotients
[(<i>I</i>^+^)-(<i>I</i>^-^)]/[(<i>I</i>^+^)+(<i>I</i>^-^)]
(Parsons <i>et al.</i>,  2013)
;
_refine_ls_abs_structure_Flack     0.36(3)
loop_
    _atom_type_symbol
    _atom_type_description
    _atom_type_scat_dispersion_real
    _atom_type_scat_dispersion_imag
    _atom_type_scat_source
    'C' 'C' 0.0033 0.0016
                         'International Tables Vol C Tables 4.2.6.8 and 6.1.1.4'
    'H' 'H' 0.0000 0.0000
                         'International Tables Vol C Tables 4.2.6.8 and 6.1.1.4'
    'N' 'N' 0.0061 0.0033
                         'International Tables Vol C Tables 4.2.6.8 and 6.1.1.4'
    'Cl' 'Cl' 0.1484 0.1585
                         'International Tables Vol C Tables 4.2.6.8 and 6.1.1.4'
_computing_data_collection
;
CrysAlis PRO (Oxford Diffraction, 2010)
;
_computing_cell_refinement
;
CrysAlis PRO (Oxford Diffraction, 2010)
;
_computing_data_reduction
;
CrysAlis PRO (Oxford Diffraction, 2010)
;
_computing_structure_solution
;
SHELXS7 (Sheldrick, 2008)
;
_computing_structure_refinement
;
SHELXL2014/7 (Sheldrick, 2015)
;
_computing_molecular_graphics
;
ORTEP-3 for Windows (Farrugia, 2012) and Mercury (Macrae <i>et al.</i>,
2008)
;
_computing_publication_material
;
SHELXL97 (Sheldrick, 2008)
;
loop_
    _atom_site_type_symbol
    _atom_site_label
    _atom_site_fract_x
    _atom_site_fract_y
    _atom_site_fract_z
    _atom_site_U_iso_or_equiv
    _atom_site_adp_type
    _atom_site_calc_flag
    _atom_site_occupancy
    _atom_site_disorder_assembly
    _atom_site_disorder_group
    Cl Cl1 0.15461(9) 0.64944(6) 0.56931(3) 0.0429(2) Uani d 1 . .
    N N1 0.4133(3) 0.60045(17) 0.43815(9) 0.0287(4) Uani d 1 . .
    C C2 0.5014(3) 0.4292(2) 0.31431(12) 0.0311(5) Uani d 1 . .
    C C3 0.6364(3) 0.4629(2) 0.37502(12) 0.0306(4) Uani d 1 . .
    H H3 0.6958 0.5458 0.3630 0.037 Uiso calc 1 . .
    C C4 0.3378(3) 0.5258(2) 0.31593(10) 0.0282(4) Uani d 1 . .
    C C5 0.2938(3) 0.6012(2) 0.37467(11) 0.0272(4) Uani d 1 . .
    C C6 0.5333(3) 0.4825(2) 0.44441(11) 0.0284(4) Uani d 1 . .
    H H6 0.4519 0.4074 0.4539 0.034 Uiso calc 1 . .
    C C7 0.1374(3) 0.6827(2) 0.37588(13) 0.0360(5) Uani d 1 . .
    H H7 0.1104 0.7308 0.4162 0.043 Uiso calc 1 . .
    C C8 0.0217(3) 0.6927(3) 0.31749(14) 0.0409(6) Uani d 1 . .
    H H8 -0.0835 0.7473 0.3181 0.049 Uiso calc 1 . .
    C C9 0.6887(4) 0.4896(2) 0.49987(12) 0.0377(5) Uani d 1 . .
    H H9 0.7489 0.5750 0.4975 0.045 Uiso calc 1 . .
    C C10 0.7987(4) 0.3694(3) 0.39459(15) 0.0497(7) Uani d 1 . .
    H H10A 0.7630 0.2806 0.3844 0.060 Uiso calc 1 . .
    H H10B 0.9133 0.3901 0.3684 0.060 Uiso calc 1 . .
    C C11 0.2179(3) 0.5383(3) 0.25764(12) 0.0375(5) Uani d 1 . .
    H H11 0.2427 0.4897 0.2173 0.045 Uiso calc 1 . .
    C C12 0.0635(3) 0.6210(3) 0.25812(14) 0.0420(6) Uani d 1 . .
    H H12 -0.0127 0.6283 0.2182 0.050 Uiso calc 1 . .
    C C13 0.6117(4) 0.4384(3) 0.24472(13) 0.0463(6) Uani d 1 . .
    H H13A 0.6450 0.5271 0.2359 0.070 Uiso calc 1 . .
    H H13B 0.5338 0.4068 0.2068 0.070 Uiso calc 1 . .
    H H13C 0.7254 0.3873 0.2479 0.070 Uiso calc 1 . .
    C C14 0.6223(4) 0.4657(3) 0.57507(13) 0.0518(7) Uani d 1 . .
    H H14A 0.5301 0.5300 0.5879 0.078 Uiso calc 1 . .
    H H14B 0.7291 0.4707 0.6065 0.078 Uiso calc 1 . .
    H H14C 0.5659 0.3813 0.5783 0.078 Uiso calc 1 . .
    C C15 0.4183(5) 0.2923(2) 0.32124(16) 0.0508(7) Uani d 1 . .
    H H15A 0.5201 0.2305 0.3240 0.076 Uiso calc 1 . .
    H H15B 0.3407 0.2736 0.2808 0.076 Uiso calc 1 . .
    H H15C 0.3423 0.2871 0.3632 0.076 Uiso calc 1 . .
    C C16 0.8301(5) 0.3879(3) 0.47281(15) 0.0598(8) Uani d 1 . .
    H H16A 0.9594 0.4165 0.4815 0.072 Uiso calc 1 . .
    H H16B 0.8107 0.3066 0.4974 0.072 Uiso calc 1 . .
    H H1A 0.334(6) 0.613(4) 0.4846(18) 0.079(11) Uiso d 1 . .
    H H1B 0.490(4) 0.673(3) 0.4388(16) 0.047(8) Uiso d 1 . .
loop_
    _atom_site_aniso_label
    _atom_site_aniso_U_11
    _atom_site_aniso_U_22
    _atom_site_aniso_U_33
    _atom_site_aniso_U_12
    _atom_site_aniso_U_13
    _atom_site_aniso_U_23
    Cl1 0.0449(3) 0.0503(3) 0.0335(3) 0.0088(3) 0.0067(2) 0.0008(3)
    N1 0.0305(8) 0.0319(8) 0.0238(9) 0.0006(7) -0.0019(7) -0.0030(7)
    C2 0.0361(10) 0.0296(10) 0.0275(11) 0.0002(8) 0.0007(8) -0.0042(8)
    C3 0.0310(10) 0.0334(10) 0.0275(11) 0.0030(8) 0.0009(8) -0.0018(8)
    C4 0.0277(9) 0.0315(9) 0.0255(10) -0.0056(9) 0.0017(8) -0.0010(8)
    C5 0.0273(9) 0.0319(9) 0.0223(10) -0.0029(7) -0.0007(7) 0.0001(8)
    C6 0.0324(10) 0.0280(9) 0.0247(10) 0.0000(8) -0.0022(7) 0.0014(8)
    C7 0.0354(11) 0.0402(11) 0.0324(11) 0.0052(9) 0.0016(9) -0.0012(9)
    C8 0.0300(10) 0.0514(14) 0.0412(14) 0.0054(10) -0.0023(9) 0.0065(11)
    C9 0.0411(12) 0.0390(11) 0.0330(11) 0.0053(10) -0.0102(9) -0.0005(10)
    C10 0.0461(13) 0.0571(16) 0.0460(15) 0.0197(12) -0.0060(11) -0.0060(13)
    C11 0.0375(11) 0.0471(13) 0.0278(11) -0.0064(10) -0.0034(9) -0.0041(10)
    C12 0.0338(10) 0.0564(15) 0.0358(12) -0.0054(11) -0.0087(9) 0.0064(11)
    C13 0.0475(14) 0.0614(16) 0.0301(12) 0.0111(12) 0.0061(10) -0.0058(12)
    C14 0.0647(17) 0.0607(16) 0.0299(13) 0.0123(14) -0.0096(12) 0.0050(12)
    C15 0.0624(16) 0.0310(11) 0.0591(19) -0.0069(12) -0.0096(14) -0.0063(12)
    C16 0.0581(16) 0.078(2) 0.0430(15) 0.0322(17) -0.0127(13) -0.0071(15)
_geom_special_details
;
All e.s.d.'s (except the e.s.d. in the dihedral angle between two l.s. planes)
are estimated using the full covariance matrix. The cell e.s.d.'s are taken
into account individually in the estimation of e.s.d.'s in distances, angles
and torsion angles; correlations between e.s.d.'s in cell parameters are only
used when they are defined by crystal symmetry. An approximate (isotropic)
treatment of cell e.s.d.'s is used for estimating e.s.d.'s involving l.s.
planes.
;
loop_
    _geom_bond_atom_site_label_1
    _geom_bond_atom_site_label_2
    _geom_bond_site_symmetry_2
    _geom_bond_distance
    _geom_bond_publ_flag
    N1 C5 . 1.467(3) ?
    N1 C6 . 1.487(3) ?
    N1 H1A . 1.05(4) ?
    N1 H1B . 0.93(3) ?
    C2 C4 . 1.523(3) ?
    C2 C3 . 1.531(3) ?
    C2 C13 . 1.532(3) ?
    C2 C15 . 1.536(3) ?
    C3 C6 . 1.515(3) ?
    C3 C10 . 1.540(3) ?
    C3 H3 . 0.9800 ?
    C4 C5 . 1.393(3) ?
    C4 C11 . 1.395(3) ?
    C5 C7 . 1.386(3) ?
    C6 C9 . 1.518(3) ?
    C6 H6 . 0.9800 ?
    C7 C8 . 1.376(3) ?
    C7 H7 . 0.9300 ?
    C8 C12 . 1.378(4) ?
    C8 H8 . 0.9300 ?
    C9 C14 . 1.519(3) ?
    C9 C16 . 1.534(4) ?
    C9 H9 . 0.9800 ?
    C10 C16 . 1.510(4) ?
    C10 H10A . 0.9700 ?
    C10 H10B . 0.9700 ?
    C11 C12 . 1.381(3) ?
    C11 H11 . 0.9300 ?
    C12 H12 . 0.9300 ?
    C13 H13A . 0.9600 ?
    C13 H13B . 0.9600 ?
    C13 H13C . 0.9600 ?
    C14 H14A . 0.9600 ?
    C14 H14B . 0.9600 ?
    C14 H14C . 0.9600 ?
    C15 H15A . 0.9600 ?
    C15 H15B . 0.9600 ?
    C15 H15C . 0.9600 ?
    C16 H16A . 0.9700 ?
    C16 H16B . 0.9700 ?
loop_
    _geom_angle_atom_site_label_1
    _geom_angle_atom_site_label_2
    _geom_angle_atom_site_label_3
    _geom_angle_site_symmetry_1
    _geom_angle_site_symmetry_3
    _geom_angle
    _geom_angle_publ_flag
    C5 N1 C6 . . 113.23(16) ?
    C5 N1 H1A . . 112(2) ?
    C6 N1 H1A . . 110(2) ?
    C5 N1 H1B . . 109.9(18) ?
    C6 N1 H1B . . 109.6(18) ?
    H1A N1 H1B . . 102(3) ?
    C4 C2 C3 . . 107.70(17) ?
    C4 C2 C13 . . 111.01(19) ?
    C3 C2 C13 . . 108.59(19) ?
    C4 C2 C15 . . 108.32(18) ?
    C3 C2 C15 . . 112.4(2) ?
    C13 C2 C15 . . 108.9(2) ?
    C6 C3 C2 . . 112.69(18) ?
    C6 C3 C10 . . 103.27(18) ?
    C2 C3 C10 . . 119.81(19) ?
    C6 C3 H3 . . 106.8 ?
    C2 C3 H3 . . 106.8 ?
    C10 C3 H3 . . 106.8 ?
    C5 C4 C11 . . 116.5(2) ?
    C5 C4 C2 . . 123.37(19) ?
    C11 C4 C2 . . 120.08(19) ?
    C7 C5 C4 . . 122.0(2) ?
    C7 C5 N1 . . 116.36(19) ?
    C4 C5 N1 . . 121.67(18) ?
    N1 C6 C3 . . 108.17(16) ?
    N1 C6 C9 . . 115.09(18) ?
    C3 C6 C9 . . 105.22(18) ?
    N1 C6 H6 . . 109.4 ?
    C3 C6 H6 . . 109.4 ?
    C9 C6 H6 . . 109.4 ?
    C8 C7 C5 . . 120.1(2) ?
    C8 C7 H7 . . 120.0 ?
    C5 C7 H7 . . 120.0 ?
    C7 C8 C12 . . 119.3(2) ?
    C7 C8 H8 . . 120.3 ?
    C12 C8 H8 . . 120.3 ?
    C6 C9 C14 . . 114.8(2) ?
    C6 C9 C16 . . 101.64(19) ?
    C14 C9 C16 . . 113.6(2) ?
    C6 C9 H9 . . 108.8 ?
    C14 C9 H9 . . 108.8 ?
    C16 C9 H9 . . 108.8 ?
    C16 C10 C3 . . 105.4(2) ?
    C16 C10 H10A . . 110.7 ?
    C3 C10 H10A . . 110.7 ?
    C16 C10 H10B . . 110.7 ?
    C3 C10 H10B . . 110.7 ?
    H10A C10 H10B . . 108.8 ?
    C12 C11 C4 . . 121.8(2) ?
    C12 C11 H11 . . 119.1 ?
    C4 C11 H11 . . 119.1 ?
    C8 C12 C11 . . 120.3(2) ?
    C8 C12 H12 . . 119.8 ?
    C11 C12 H12 . . 119.8 ?
    C2 C13 H13A . . 109.5 ?
    C2 C13 H13B . . 109.5 ?
    H13A C13 H13B . . 109.5 ?
    C2 C13 H13C . . 109.5 ?
    H13A C13 H13C . . 109.5 ?
    H13B C13 H13C . . 109.5 ?
    C9 C14 H14A . . 109.5 ?
    C9 C14 H14B . . 109.5 ?
    H14A C14 H14B . . 109.5 ?
    C9 C14 H14C . . 109.5 ?
    H14A C14 H14C . . 109.5 ?
    H14B C14 H14C . . 109.5 ?
    C2 C15 H15A . . 109.5 ?
    C2 C15 H15B . . 109.5 ?
    H15A C15 H15B . . 109.5 ?
    C2 C15 H15C . . 109.5 ?
    H15A C15 H15C . . 109.5 ?
    H15B C15 H15C . . 109.5 ?
    C10 C16 C9 . . 108.7(2) ?
    C10 C16 H16A . . 110.0 ?
    C9 C16 H16A . . 110.0 ?
    C10 C16 H16B . . 110.0 ?
    C9 C16 H16B . . 110.0 ?
    H16A C16 H16B . . 108.3 ?
loop_
    _geom_torsion_atom_site_label_1
    _geom_torsion_atom_site_label_2
    _geom_torsion_atom_site_label_3
    _geom_torsion_atom_site_label_4
    _geom_torsion_site_symmetry_1
    _geom_torsion_site_symmetry_2
    _geom_torsion_site_symmetry_3
    _geom_torsion_site_symmetry_4
    _geom_torsion
    _geom_torsion_publ_flag
    C4 C2 C3 C6 . . . . 48.4(2) ?
    C13 C2 C3 C6 . . . . 168.67(19) ?
    C15 C2 C3 C6 . . . . -70.8(2) ?
    C4 C2 C3 C10 . . . . 170.1(2) ?
    C13 C2 C3 C10 . . . . -69.6(3) ?
    C15 C2 C3 C10 . . . . 50.9(3) ?
    C3 C2 C4 C5 . . . . -17.9(3) ?
    C13 C2 C4 C5 . . . . -136.7(2) ?
    C15 C2 C4 C5 . . . . 103.8(2) ?
    C3 C2 C4 C11 . . . . 164.75(19) ?
    C13 C2 C4 C11 . . . . 46.0(3) ?
    C15 C2 C4 C11 . . . . -73.5(3) ?
    C11 C4 C5 C7 . . . . 1.2(3) ?
    C2 C4 C5 C7 . . . . -176.2(2) ?
    C11 C4 C5 N1 . . . . -177.55(19) ?
    C2 C4 C5 N1 . . . . 5.1(3) ?
    C6 N1 C5 C7 . . . . 159.69(19) ?
    C6 N1 C5 C4 . . . . -21.5(3) ?
    C5 N1 C6 C3 . . . . 50.1(2) ?
    C5 N1 C6 C9 . . . . 167.43(18) ?
    C2 C3 C6 N1 . . . . -66.8(2) ?
    C10 C3 C6 N1 . . . . 162.49(19) ?
    C2 C3 C6 C9 . . . . 169.71(19) ?
    C10 C3 C6 C9 . . . . 39.0(2) ?
    C4 C5 C7 C8 . . . . -1.1(3) ?
    N1 C5 C7 C8 . . . . 177.7(2) ?
    C5 C7 C8 C12 . . . . 0.0(4) ?
    N1 C6 C9 C14 . . . . 79.9(3) ?
    C3 C6 C9 C14 . . . . -161.2(2) ?
    N1 C6 C9 C16 . . . . -157.0(2) ?
    C3 C6 C9 C16 . . . . -38.0(2) ?
    C6 C3 C10 C16 . . . . -23.7(3) ?
    C2 C3 C10 C16 . . . . -150.0(3) ?
    C5 C4 C11 C12 . . . . -0.1(3) ?
    C2 C4 C11 C12 . . . . 177.3(2) ?
    C7 C8 C12 C11 . . . . 1.1(4) ?
    C4 C11 C12 C8 . . . . -1.0(4) ?
    C3 C10 C16 C9 . . . . 0.4(3) ?
    C6 C9 C16 C10 . . . . 22.9(3) ?
    C14 C9 C16 C10 . . . . 146.8(3) ?
loop_
    _geom_hbond_atom_site_label_D
    _geom_hbond_atom_site_label_H
    _geom_hbond_atom_site_label_A
    _geom_hbond_site_symmetry_A
    _geom_hbond_distance_DH
    _geom_hbond_distance_HA
    _geom_hbond_distance_DA
    _geom_hbond_angle_DHA
    N1 H1A Cl1 . 1.05(4) 2.07(4) 3.1201(19) 173(3)
    N1 H1B Cl1 3_566 0.93(3) 2.17(3) 3.0943(19) 174(3)
_shelx_hkl_file
;
  -3   0   0    0.02    0.02
  -4   0   0   69.02    2.45
  -4   0   0   68.88    2.45
  -5   0   0   -0.02    0.05
  -5   0   0   -0.06    0.05
  -6   0   0   38.31    1.41
  -7   0   0   -0.16    0.09
  -8   0   0    0.02    0.12
  -9   0   0    0.16    0.13
   0   1   0    0.36    0.03
   0  -1   0    0.30    0.04
   0   1   0    0.34    0.03
   0  -1   0    0.33    0.03
  -1  -1   0    2.13    0.11
  -1   1   0    2.13    0.11
   1  -1   0    2.08    0.10
   1   1   0    2.24    0.12
  -1   1   0    2.29    0.11
   1  -1   0    2.34    0.11
  -2   1   0  291.47   10.55
  -2   1   0  300.53   10.51
  -2  -1   0  303.66   10.90
  -3   1   0    0.70    0.07
  -3   1   0    0.61    0.06
  -4   1   0   16.19    0.63
  -4   1   0   17.02    0.64
  -5   1   0    0.18    0.07
  -5  -1   0    0.03    0.03
  -5   1   0    0.02    0.07
  -6   1   0   -0.09    0.07
  -6  -1   0    0.01    0.06
  -6  -1   0   -0.01    0.05
  -7  -1   0    0.04    0.09
  -7   1   0    0.19    0.12
  -8  -1   0    8.26    0.41
  -8   1   0    8.55    0.44
  -9  -1   0    0.62    0.14
  -9   1   0    1.02    0.18
   0   2   0  515.33   18.58
   0  -2   0  531.07   18.61
   0  -2   0  530.70   19.28
  -1  -2   0  427.98   16.06
   1  -2   0  422.03   16.13
   1  -2   0  414.94   15.51
  -1  -2   0  427.83   15.60
  -1   2   0  502.19   15.58
  -1   2   0  451.30   16.13
  -2  -2   0   24.48    0.97
  -2   2   0   24.83    0.92
  -2   2   0   24.62    0.94
   2  -2   0   25.14    0.95
  -3   2   0    0.02    0.05
  -3  -2   0    0.02    0.06
   3  -2   0    0.10    0.06
  -3   2   0    0.06    0.07
  -4   2   0    0.21    0.07
   4  -2   0    0.17    0.08
  -4   2   0    0.02    0.07
  -5   2   0    4.85    0.26
  -6   2   0    0.70    0.12
  -6  -2   0    0.66    0.06
  -7   2   0   25.27    1.05
  -7  -2   0   27.00    0.98
   7  -2   0   26.73    1.15
  -8   2   0   -0.15    0.12
  -8  -2   0   -0.07    0.09
  -9  -2   0    0.55    0.13
   0  -3   0    0.13    0.06
   0  -3   0    0.19    0.05
  -1  -3   0  311.09   10.90
   1  -3   0  307.15   10.94
  -1  -3   0  293.95   11.30
   1  -3   0  333.84   11.30
  -1   3   0  302.65   10.91
  -2  -3   0   82.60    2.83
  -2  -3   0   78.41    2.98
   2  -3   0   80.95    2.87
  -2   3   0   76.88    2.86
   2  -3   0   79.37    2.95
  -3  -3   0  207.29    7.44
  -3   3   0  197.16    7.15
   3  -3   0  201.20    7.40
  -4   3   0   11.58    0.52
   4  -3   0   11.55    0.54
  -4  -3   0   12.86    0.59
  -4   3   0   13.72    0.58
  -5   3   0   16.74    0.71
   5  -3   0   17.80    0.75
  -6   3   0    0.93    0.15
   6  -3   0    1.24    0.17
  -7  -3   0    2.82    0.17
  -7   3   0    3.01    0.27
  -8   3   0    0.86    0.19
  -9   3   0    4.43    0.36
   0   4   0   56.88    2.03
   0  -4   0   55.74    2.12
   0  -4   0   55.97    2.08
  -1   4   0   13.30    0.53
   1  -4   0   12.73    0.56
  -1  -4   0   12.60    0.51
   1  -4   0   12.94    0.53
  -1  -4   0   12.22    0.55
   2  -4   0    1.96    0.15
  -2  -4   0    1.77    0.17
  -2  -4   0    2.22    0.14
   2  -4   0    1.66    0.16
  -2   4   0    2.15    0.17
  -3  -4   0   38.67    1.58
  -3  -4   0   42.38    1.45
   3  -4   0   39.47    1.53
  -3   4   0   38.90    1.50
   3  -4   0   40.21    1.49
  -4  -4   0    7.34    0.29
  -4   4   0    7.18    0.36
  -4  -4   0    6.64    0.40
   4  -4   0    7.58    0.37
   5  -4   0    0.03    0.09
  -5  -4   0   -0.10    0.10
  -5  -4   0   -0.01    0.04
  -5   4   0    0.10    0.10
  -6  -4   0    0.28    0.06
  -6   4   0    0.30    0.13
  -7   4   0    0.70    0.16
  -8   4   0    0.75    0.19
  -9   4   0    3.72    0.35
   0  -5   0    0.00    0.11
   0   5   0   -0.11    0.05
   0  -5   0    0.03    0.07
   1  -5   0    0.07    0.09
  -1   5   0    0.19    0.08
  -1  -5   0    0.17    0.08
   1  -5   0    0.00    0.06
  -2  -5   0  278.53   10.20
   2  -5   0  279.91   10.16
  -2   5   0  271.84    9.82
  -2  -5   0  286.67    9.80
   2  -5   0  270.77    9.86
   3  -5   0    0.66    0.13
  -3   5   0    0.65    0.12
   3  -5   0    0.60    0.11
  -3  -5   0    1.40    0.16
  -3  -5   0    0.66    0.09
  -4   5   0   16.09    0.70
  -4  -5   0   17.13    0.63
  -4  -5   0   16.70    0.76
   4  -5   0   14.97    0.69
  -5  -5   0    4.03    0.34
  -5   5   0    4.73    0.31
  -5  -5   0    3.92    0.21
   5  -5   0    4.75    0.28
  -6   5   0    6.89    0.41
  -7   5   0   -0.01    0.14
  -8   5   0    8.59    0.52
   0  -6   0   33.03    1.29
   0   6   0   32.58    1.23
   0  -6   0   31.14    1.30
   1  -6   0   63.51    2.40
   1  -6   0   66.29    2.43
  -1   6   0   64.88    2.34
  -1  -6   0   60.84    2.44
  -1  -6   0   62.62    2.40
  -2  -6   0   17.42    0.78
  -2  -6   0   16.93    0.71
   2  -6   0   16.97    0.78
  -2   6   0   16.93    0.73
   2  -6   0   18.20    0.75
  -3  -6   0    2.30    0.22
  -3   6   0    1.77    0.18
   3  -6   0    1.95    0.18
  -4   6   0    4.63    0.31
   4  -6   0    4.54    0.29
  -4  -6   0    4.86    0.35
   5  -6   0    0.90    0.15
  -5  -6   0    1.07    0.19
  -5   6   0    1.20    0.18
  -6   6   0   15.06    0.71
  -6  -6   0   14.07    0.77
  -7   6   0    1.82    0.24
  -8   6   0    0.08    0.17
   0  -7   0    0.16    0.13
   0   7   0   -0.02    0.08
   0  -7   0    0.03    0.08
  -1   7   0    1.55    0.16
  -1  -7   0    1.45    0.17
   1  -7   0    1.33    0.20
   1  -7   0    1.13    0.16
  -1  -7   0    1.32    0.21
   2  -7   0    0.81    0.13
   2  -7   0    0.74    0.17
  -2  -7   0    0.88    0.15
  -2   7   0    0.39    0.12
   3  -7   0    1.75    0.18
  -3   7   0    1.81    0.20
  -4   7   0    0.02    0.12
  -4  -7   0    0.24    0.14
   4  -7   0   -0.07    0.10
  -5   7   0   15.77    0.73
  -5  -7   0   14.89    0.79
  -6  -7   0    1.87    0.27
  -6   7   0    1.65    0.24
  -7   7   0    0.16    0.18
  -8   7   0    3.68    0.37
   0  -8   0    2.86    0.26
   0  -8   0    2.50    0.30
  -1  -8   0   21.82    0.99
   1  -8   0   22.78    0.98
   1  -8   0   24.04    1.04
  -1  -8   0   21.61    1.02
  -2  -8   0    8.14    0.51
   2  -8   0    9.60    0.47
   2  -8   0    8.46    0.51
  -2  -8   0    7.26    0.47
  -2   8   0    8.84    0.45
  -3   8   0   40.92    1.59
   3  -8   0   41.22    1.62
  -3  -8   0   38.77    1.68
  -4   8   0    0.32    0.15
  -4  -8   0    0.10    0.14
   4  -8   0    0.13    0.12
  -5  -8   0    0.16    0.16
  -5   8   0    0.16    0.15
  -6  -8   0    0.10    0.17
  -6   8   0   -0.08    0.17
  -7   8   0    0.82    0.23
   0  -9   0   -0.17    0.11
   0  -9   0   -0.12    0.16
  -1  -9   0    1.11    0.25
   1  -9   0    0.88    0.17
  -1  -9   0    0.80    0.18
   1  -9   0    1.28    0.24
   2  -9   0    0.08    0.12
  -2  -9   0    0.67    0.18
  -2  -9   0    0.20    0.19
  -3  -9   0    6.87    0.46
   3  -9   0    6.31    0.41
  -3  -9   0    6.84    0.49
  -4  -9   0    2.24    0.29
   4  -9   0    2.13    0.23
  -4   9   0    2.09    0.25
  -5   9   0    5.03    0.40
  -5  -9   0    4.67    0.41
  -6   9   0    0.54    0.20
  -6  -9   0    0.88    0.24
  -7   9   0    4.18    0.41
   0 -10   0   -0.15    0.12
   0 -10   0    0.04    0.19
   1 -10   0    0.10    0.14
   1 -10   0    0.06    0.19
  -1 -10   0    0.05    0.21
  -1 -10   0    0.13    0.16
   2 -10   0    3.87    0.33
  -2 -10   0    5.06    0.39
  -2 -10   0    3.50    0.39
  -3 -10   0    0.21    0.21
  -3 -10   0    0.47    0.19
   3 -10   0    0.65    0.18
  -4 -10   0    2.70    0.35
  -4 -10   0    2.33    0.31
  -5 -10   0    2.47    0.34
  -5 -10   0    2.16    0.32
  -6 -10   0    2.12    0.34
   0 -11   0    0.06    0.21
   0 -11   0   -0.03    0.15
  -1 -11   0    0.24    0.19
  -1 -11   0    0.27    0.25
   1 -11   0    0.05    0.16
   2 -11   0    6.33    0.43
  -2 -11   0    6.76    0.54
  -2 -11   0    6.25    0.47
  -3 -11   0    0.22    0.22
  -3 -11   0    0.15    0.16
  -4 -11   0    4.33    0.45
  -4 -11   0    4.03    0.42
  -5 -11   0   -0.26    0.23
   0 -12   0    1.26    0.33
   0 -12   0    1.49    0.26
  -1 -12   0    1.55    0.33
  -1 -12   0    1.41    0.27
   1 -12   0    1.67    0.26
   2 -12   0    0.00    0.15
  -2 -12   0    0.02    0.23
  -2 -12   0   -0.22    0.14
  -3 -12   0    3.89    0.46
  -3 -12   0    3.83    0.41
  -4 -12   0    0.38    0.29
   0 -13   0   -0.17    0.18
  -1 -13   0    0.32    0.22
  -1 -13   0    0.08    0.26
   1 -13   0    0.06    0.19
  -2 -13   0    5.65    0.56
  -3 -13   0   -0.38    0.25
   0   0   1    0.00    0.00
   0   0  -1    0.01    0.01
   0   0   1    0.01    0.01
  -1   0   1  122.59    4.56
   1   0  -1  127.14    4.55
  -1   0  -1  122.78    4.42
  -1   0  -1  123.19    4.41
  -2   0  -1  114.27    3.98
  -2   0  -1  110.01    3.97
  -3   0  -1   48.65    1.78
  -3   0  -1   51.04    1.78
  -4   0  -1   13.35    0.48
  -4   0   1   12.80    0.47
  -4   0  -1   11.63    0.48
  -4   0   1   12.41    0.47
  -5   0  -1    0.77    0.09
  -5   0   1    0.74    0.08
  -5   0  -1    0.71    0.08
  -5   0   1    0.88    0.08
  -6   0   1    9.94    0.41
  -6   0  -1    9.42    0.42
  -7   0  -1    7.55    0.36
  -7   0   1    7.27    0.35
  -8   0  -1   20.41    0.83
  -8   0   1   20.15    0.82
  -9   0   1    0.28    0.14
  -9   0  -1    0.02    0.13
   0   1  -1  108.90    4.15
   0   1  -1  113.92    4.02
   0  -1   1  111.20    4.02
   0  -1   1  108.45    4.16
   0   1   1  108.00    4.01
   0   1   1  123.09    4.17
   0  -1  -1  120.45    4.18
   1  -1   1  196.31    6.92
   1  -1   1  200.32    7.17
  -1   1   1  193.75    6.93
   1   1  -1  199.67    7.16
  -1  -1  -1  192.51    7.17
  -1   1   1  192.22    6.92
  -1  -1  -1  195.57    7.01
  -1  -1   1  195.36    7.17
   1  -1  -1  194.74    6.93
  -1   1  -1  195.01    6.92
  -1   1  -1  199.17    7.17
   1  -1  -1  199.87    7.24
  -2   1   1    0.94    0.07
  -2   1   1    0.91    0.07
  -2   1  -1    0.88    0.07
  -2   1  -1    0.82    0.07
  -2  -1   1    0.85    0.08
  -3   1   1   10.63    0.41
  -3   1   1   10.07    0.40
  -3   1  -1   10.40    0.41
  -3   1  -1   10.40    0.41
  -4   1   1   44.77    1.65
  -4   1   1   47.34    1.66
  -4  -1  -1   45.26    1.63
  -4  -1  -1   45.22    1.63
  -4   1  -1   44.02    1.66
  -4   1  -1   47.71    1.67
  -5  -1  -1    6.56    0.26
  -5   1   1    6.81    0.31
  -5  -1  -1    6.31    0.27
  -5   1   1    7.07    0.30
  -5   1  -1    5.78    0.30
  -5   1  -1    6.36    0.31
  -6   1   1    5.30    0.28
  -6  -1  -1    5.06    0.25
  -6  -1  -1    5.03    0.25
  -6  -1   1    5.18    0.23
  -6  -1   1    5.34    0.23
  -6   1  -1    5.57    0.28
  -7  -1  -1    3.24    0.20
  -7   1   1    2.80    0.22
  -7   1  -1    2.97    0.24
  -7  -1   1    2.91    0.19
  -8   1   1    0.62    0.15
  -8  -1  -1    0.59    0.13
  -8   1  -1    0.45    0.15
  -8  -1   1    0.49    0.12
  -9  -1  -1    0.95    0.16
  -9  -1   1    0.70    0.15
  -9   1  -1    0.77    0.17
   0  -2  -1    1.70    0.09
   0   2  -1    1.29    0.09
   0  -2   1    1.33    0.09
   0   2   1    1.57    0.09
   0  -2   1    1.39    0.10
   0   2   1    1.69    0.10
  -1  -2  -1  884.42   33.53
  -1   2   1  917.05   33.49
   1  -2   1 1000.00   33.50
   1  -2   1  936.60   32.39
  -1  -2  -1  917.89   32.33
  -1   2   1  887.48   32.29
  -1  -2   1  875.57   33.53
  -1  -2   1  916.35   32.37
   1  -2  -1  913.57   33.54
   1  -2  -1  915.28   32.38
  -2  -2  -1    6.52    0.31
  -2   2   1    6.40    0.28
  -2   2   1    6.51    0.31
   2  -2   1    7.05    0.30
  -2  -2  -1    6.60    0.25
  -2   2  -1    6.78    0.29
   2  -2  -1    6.53    0.28
  -2  -2   1    6.26    0.31
  -3   2   1   26.83    1.01
   3  -2   1   26.92    1.05
  -3  -2  -1   25.09    1.06
  -3   2   1   26.11    0.99
  -3   2  -1   27.19    1.01
  -3   2  -1   25.52    0.99
  -3  -2   1   27.08    1.06
   3  -2  -1   27.45    1.03
  -4   2   1    7.45    0.35
  -4   2   1    8.60    0.39
   4  -2   1    7.49    0.40
   4  -2  -1    7.76    0.38
  -4  -2   1    9.03    0.42
  -4   2  -1    8.11    0.37
  -4   2  -1    7.85    0.35
  -5   2   1   33.79    1.28
  -5  -2  -1   33.78    1.23
   5  -2   1   33.87    1.38
  -5  -2  -1   35.31    1.23
  -5   2  -1   34.29    1.29
  -6   2   1    5.99    0.33
   6  -2   1    6.36    0.39
  -6  -2  -1    6.42    0.27
  -6  -2  -1    6.19    0.26
  -6   2  -1    6.22    0.33
   6  -2  -1    6.46    0.37
   7  -2   1   12.22    0.62
  -7  -2  -1   11.53    0.47
  -7   2   1   11.26    0.53
  -7  -2   1   11.01    0.44
  -7   2  -1   10.84    0.53
  -8  -2  -1    1.74    0.16
  -8   2   1    2.02    0.22
  -8   2  -1    1.56    0.20
  -8  -2   1    1.71    0.14
  -9   2   1    0.45    0.17
  -9  -2   1    0.08    0.11
  -9   2  -1    0.44    0.18
   0   3  -1    1.18    0.09
   0  -3   1    1.06    0.10
   0   3   1    1.40    0.10
   0  -3  -1    1.35    0.10
   0  -3   1    1.21    0.12
  -1   3   1  455.45   16.39
   1  -3   1  503.80   17.01
  -1  -3  -1  467.05   16.99
   1  -3   1  478.58   16.42
  -1  -3  -1  466.31   16.42
  -1   3  -1  453.64   16.39
   1  -3  -1  451.69   17.01
  -1  -3   1  463.71   16.38
   1  -3  -1  461.50   16.43
  -1  -3   1  460.97   16.99
  -2   3   1   33.26    1.25
   2  -3   1   36.85    1.30
   2  -3   1   34.69    1.26
  -2  -3  -1   33.46    1.22
  -2  -3  -1   32.87    1.32
   2  -3  -1   34.42    1.28
  -2  -3   1   33.77    1.31
  -2   3  -1   32.45    1.25
  -2  -3   1   32.47    1.21
   2  -3  -1   33.45    1.26
  -3  -3  -1  178.10    6.27
   3  -3   1  177.95    6.53
  -3  -3  -1  176.68    6.57
  -3   3   1  174.13    6.30
   3  -3  -1  178.33    6.52
  -3  -3   1  181.18    6.56
  -3   3  -1  178.12    6.31
  -4  -3  -1   11.85    0.44
  -4   3   1   11.48    0.55
  -4   3   1   11.16    0.50
  -4  -3  -1   12.20    0.57
   4  -3   1   11.68    0.53
  -4   3  -1   11.59    0.51
   4  -3  -1   11.35    0.51
  -4  -3   1   12.56    0.56
   5  -3   1   16.08    0.71
  -5  -3  -1   15.09    0.58
  -5   3   1   15.58    0.66
   5  -3  -1   16.34    0.69
  -5   3  -1   16.10    0.67
  -6   3   1    3.68    0.26
  -6  -3  -1    3.64    0.18
   6  -3   1    3.41    0.28
  -6   3  -1    3.77    0.26
   6  -3  -1    4.48    0.28
   7  -3   1   13.72    0.69
  -7   3   1   14.13    0.64
  -7   3  -1   13.88    0.64
  -8   3   1    1.81    0.23
  -8  -3   1    2.37    0.16
  -8   3  -1    2.04    0.23
  -9   3   1    3.66    0.33
  -9   3  -1    3.75    0.35
   0  -4   1    0.03    0.06
   0   4   1   -0.02    0.04
   0  -4  -1   -0.03    0.07
   0  -4  -1    0.04    0.05
   0   4  -1   -0.01    0.05
   0  -4   1    0.05    0.05
   1  -4   1   11.15    0.47
   1  -4   1   10.36    0.48
  -1  -4  -1   11.80    0.49
  -1   4   1   11.12    0.46
  -1  -4   1   10.37    0.48
   1  -4  -1   11.24    0.50
  -1  -4   1   10.85    0.44
  -1  -4   1   10.36    0.48
   1  -4  -1   11.17    0.46
  -1   4  -1   10.27    0.45
  -2  -4  -1  123.45    4.34
   2  -4   1  129.93    4.53
   2  -4   1  124.74    4.39
  -2   4   1  119.41    4.37
  -2  -4  -1  116.52    4.55
  -2  -4   1  121.75    4.55
   2  -4  -1  124.66    4.51
  -2  -4   1  128.33    4.34
   2  -4  -1  117.15    4.39
  -2   4  -1  117.73    4.37
  -3  -4  -1    8.66    0.36
   3  -4   1    8.72    0.42
  -3  -4  -1   10.04    0.46
  -3   4   1    8.27    0.41
   3  -4   1    8.94    0.41
   3  -4  -1    8.77    0.40
  -3   4  -1    8.60    0.41
  -3  -4   1    9.75    0.46
  -3  -4   1    8.76    0.35
   4  -4   1    1.95    0.18
  -4   4   1    1.90    0.17
  -4  -4  -1    2.24    0.13
  -4  -4  -1    2.48    0.22
  -4   4  -1    1.63    0.17
   4  -4  -1    2.12    0.17
  -5   4   1    4.90    0.28
  -5  -4  -1    3.48    0.18
   5  -4   1    3.29    0.25
  -5  -4   1    3.10    0.28
  -5   4  -1    3.56    0.26
   6  -4   1   14.23    0.66
  -6   4   1   14.25    0.65
  -6   4  -1   14.35    0.65
  -7   4   1    0.66    0.16
  -7   4  -1    0.62    0.16
  -8   4   1   10.24    0.54
  -8   4  -1    9.05    0.53
  -9   4   1    1.97    0.27
  -9   4  -1    1.69    0.26
   0   5   1  168.99    5.93
   0  -5  -1  163.43    6.15
   0  -5  -1  166.73    6.00
   0   5  -1  170.81    5.93
   0  -5   1  166.03    6.16
   0  -5   1  165.35    5.98
   1  -5   1   29.69    1.15
   1  -5   1   27.60    1.15
  -1   5   1   30.17    1.11
  -1  -5  -1   28.04    1.16
  -1  -5   1   27.15    1.16
   1  -5  -1   30.57    1.14
   1  -5  -1   28.47    1.16
  -1  -5   1   27.70    1.14
  -1   5  -1   30.60    1.11
  -2  -5  -1    1.56    0.13
   2  -5   1    1.57    0.19
  -2  -5  -1    1.11    0.16
  -2   5   1    1.24    0.15
   2  -5   1    1.80    0.17
  -2  -5   1    1.62    0.17
   2  -5  -1    1.42    0.14
  -2   5  -1    1.23    0.15
   2  -5  -1    1.40    0.18
  -2  -5   1    1.08    0.12
  -3   5   1    5.46    0.32
   3  -5   1    6.02    0.32
   3  -5   1    5.94    0.33
  -3  -5  -1    5.66    0.36
  -3  -5  -1    6.00    0.28
  -3  -5   1    6.58    0.28
  -3  -5   1    7.68    0.38
  -3   5  -1    5.44    0.32
   3  -5  -1    5.83    0.31
   3  -5  -1    5.75    0.33
  -4  -5  -1   27.25    1.16
   4  -5   1   25.64    1.09
  -4   5   1   26.91    1.07
  -4  -5  -1   27.71    1.01
  -4   5  -1   25.32    1.07
   4  -5  -1   26.75    1.07
  -4  -5   1   28.58    1.00
  -4  -5   1   26.29    1.14
   5  -5   1   11.42    0.53
  -5   5   1   10.63    0.53
  -5  -5  -1   10.56    0.59
  -5   5  -1   11.04    0.53
  -5  -5   1   10.62    0.58
   5  -5  -1   10.77    0.51
  -5  -5   1   11.22    0.44
  -6   5   1   10.27    0.54
   6  -5   1   11.32    0.55
  -6   5  -1   10.98    0.55
  -7   5   1    0.81    0.18
  -7   5  -1    0.85    0.18
  -8   5   1    1.65    0.25
  -8   5  -1    1.31    0.23
   0  -6  -1    0.18    0.13
   0  -6   1    0.04    0.11
   0   6   1    0.12    0.07
   0   6  -1    0.10    0.08
   0  -6  -1   -0.06    0.07
   0  -6   1    0.17    0.09
  -1   6   1   19.76    0.79
   1  -6   1   20.33    0.82
  -1  -6  -1   19.07    0.83
   1  -6   1   18.37    0.83
  -1   6  -1   19.28    0.78
  -1  -6   1   18.68    0.83
  -1  -6   1   18.05    0.83
   1  -6  -1   20.16    0.81
   1  -6  -1   19.13    0.85
   2  -6   1  140.45    4.91
   2  -6   1  135.67    4.79
  -2   6   1  129.97    4.75
  -2  -6  -1  129.71    4.94
  -2  -6   1  129.21    4.94
  -2   6  -1  128.19    4.74
   2  -6  -1  130.57    4.89
  -2  -6   1  134.18    4.72
   2  -6  -1  129.84    4.80
   3  -6   1    7.54    0.40
  -3  -6  -1    8.39    0.45
  -3   6   1    7.76    0.41
  -3   6  -1    7.43    0.40
   3  -6  -1    7.83    0.39
  -3  -6   1    7.36    0.43
  -4   6   1    5.92    0.38
  -4  -6  -1    6.31    0.41
   4  -6   1    6.52    0.37
  -4  -6   1    6.90    0.42
   4  -6  -1    6.52    0.35
  -4   6  -1    6.66    0.37
   5  -6   1    1.03    0.16
  -5   6   1    0.74    0.17
  -5  -6  -1    1.08    0.20
   5  -6  -1    0.87    0.15
  -5  -6   1    0.72    0.18
  -5   6  -1    0.90    0.16
  -6   6   1    7.06    0.44
  -6   6  -1    7.30    0.43
  -6  -6   1    6.51    0.48
  -7   6   1    0.32    0.17
  -7   6  -1    0.39    0.17
  -8   6   1    2.04    0.27
  -8   6  -1    1.61    0.26
   0  -7   1    4.00    0.28
   0  -7   1    4.21    0.34
   0  -7  -1    3.48    0.33
   0   7   1    3.97    0.25
   0   7  -1    3.85    0.25
   0  -7  -1    3.92    0.28
   1  -7   1    6.50    0.43
  -1  -7  -1    6.50    0.44
  -1  -7  -1    6.90    0.40
  -1   7   1    7.50    0.38
   1  -7   1    7.63    0.40
   1  -7  -1    7.46    0.39
  -1  -7   1    6.75    0.44
  -1  -7   1    7.12    0.40
  -1   7  -1    6.87    0.36
   1  -7  -1    6.42    0.43
   2  -7   1    8.90    0.44
   2  -7   1    8.82    0.48
  -2  -7  -1    8.24    0.46
  -2   7   1    7.87    0.43
   2  -7  -1    9.23    0.44
  -2  -7   1    7.93    0.46
  -2  -7   1    7.96    0.47
   2  -7  -1    8.66    0.50
  -2   7  -1    8.02    0.43
   3  -7   1   15.76    0.69
  -3  -7  -1   15.29    0.74
  -3   7   1   15.84    0.69
  -3  -7   1   15.17    0.74
   3  -7  -1   13.97    0.67
  -3   7  -1   15.56    0.69
   4  -7   1    6.42    0.37
  -4  -7  -1    5.75    0.41
  -4   7   1    5.90    0.38
  -4  -7   1    6.16    0.42
   4  -7  -1    6.01    0.35
  -4   7  -1    6.22    0.38
  -5  -7  -1    1.42    0.24
  -5   7   1    1.29    0.21
  -5  -7   1    1.69    0.24
  -5   7  -1    1.60    0.22
  -6  -7  -1    6.21    0.47
  -6   7   1    5.92    0.40
  -6  -7   1    6.18    0.47
  -6   7  -1    6.02    0.42
  -7   7   1    0.60    0.20
  -7   7  -1    0.30    0.18
  -8   7   1    1.06    0.25
  -8   7  -1    1.11    0.25
   0  -8  -1   -0.08    0.16
   0  -8   1   -0.03    0.10
   0  -8  -1   -0.02    0.10
   0  -8   1   -0.06    0.15
  -1  -8  -1   20.14    0.97
  -1  -8  -1   20.54    0.94
   1  -8   1   20.87    0.97
   1  -8   1   20.92    0.92
  -1  -8   1   21.16    0.97
  -1  -8   1   20.69    0.94
   1  -8  -1   21.75    0.99
   1  -8  -1   21.68    0.92
   2  -8   1   -0.04    0.14
  -2  -8  -1   -0.04    0.15
  -2   8   1    0.04    0.11
   2  -8   1    0.09    0.11
  -2  -8  -1    0.21    0.14
  -2   8  -1    0.00    0.11
   2  -8  -1    0.05    0.16
  -2  -8   1    0.07    0.16
   2  -8  -1    0.15    0.11
   3  -8   1    2.67    0.25
  -3   8   1    2.14    0.24
  -3  -8   1    3.63    0.30
   3  -8  -1    2.72    0.25
  -3   8  -1    2.88    0.27
  -3  -8   1    2.62    0.30
   4  -8   1    0.72    0.16
  -4  -8  -1    1.26    0.22
  -4   8   1    0.94    0.19
  -4   8  -1    0.95    0.18
  -4  -8   1    0.89    0.20
   4  -8  -1    1.24    0.18
  -5  -8  -1    7.93    0.54
  -5   8   1    9.04    0.50
  -5   8  -1    7.59    0.47
  -5  -8   1    7.15    0.51
  -6  -8  -1   -0.11    0.13
  -6   8   1    0.23    0.17
  -6   8  -1    0.27    0.18
  -6  -8   1    0.31    0.19
  -7   8   1    2.21    0.30
  -7   8  -1    1.93    0.27
   0  -9  -1    1.91    0.22
   0  -9   1    1.85    0.23
   0  -9   1    1.56    0.26
   0  -9  -1    2.15    0.29
   1  -9   1    6.25    0.47
   1  -9   1    6.25    0.39
  -1  -9  -1    6.81    0.50
  -1  -9  -1    5.47    0.40
  -1  -9   1    5.71    0.46
  -1  -9   1    6.07    0.42
   1  -9  -1    6.44    0.39
   1  -9  -1    5.75    0.46
   2  -9   1    4.97    0.33
  -2  -9  -1    4.02    0.39
  -2  -9  -1    3.99    0.34
  -2  -9   1    3.90    0.37
  -2  -9   1    3.72    0.34
   2  -9  -1    4.29    0.31
   3  -9   1    4.18    0.33
  -3  -9  -1    4.27    0.37
  -3  -9   1    4.30    0.39
   3  -9  -1    3.75    0.30
  -3  -9   1    4.54    0.37
  -4  -9  -1    1.44    0.26
  -4   9   1    1.97    0.24
   4  -9   1    2.07    0.23
  -4  -9   1    1.62    0.25
  -4  -9   1    2.12    0.29
  -4   9  -1    2.03    0.25
  -5  -9  -1    0.46    0.20
  -5   9   1    0.54    0.20
  -5   9  -1    0.70    0.20
  -5  -9   1    0.63    0.22
  -5  -9   1    0.67    0.22
  -6  -9  -1    0.85    0.25
  -6   9   1    0.51    0.22
  -6  -9   1    0.46    0.21
  -6   9  -1    0.99    0.23
  -7   9   1    0.32    0.22
  -7   9  -1    0.35    0.22
   0 -10  -1    1.28    0.27
   0 -10   1    1.47    0.22
   0 -10  -1    1.67    0.22
   0 -10   1    1.47    0.28
   1 -10   1    5.29    0.39
  -1 -10  -1    5.92    0.50
  -1 -10  -1    4.98    0.40
   1 -10   1    5.07    0.47
  -1 -10   1    5.57    0.40
   1 -10  -1    5.07    0.37
   1 -10  -1    5.27    0.47
  -1 -10   1    4.62    0.44
   2 -10   1   18.19    0.82
  -2 -10  -1   15.43    0.86
  -2 -10  -1   15.40    0.83
  -2 -10   1   16.63    0.84
  -2 -10   1   15.02    0.84
   2 -10  -1   17.84    0.80
  -3 -10  -1    0.49    0.18
  -3 -10  -1    0.49    0.24
   3 -10   1    0.42    0.17
   3 -10  -1    0.36    0.15
  -3 -10   1    0.49    0.19
  -3 -10   1    0.35    0.22
  -4 -10  -1    1.29    0.29
  -4 -10  -1    1.76    0.27
  -4 -10   1    1.59    0.26
  -4 -10   1    1.27    0.28
  -5 -10  -1    0.26    0.19
  -5 -10   1    0.34    0.22
  -5 -10   1   -0.07    0.16
  -6 -10   1    2.08    0.34
   0 -11  -1    6.65    0.57
   0 -11   1    7.70    0.59
   0 -11   1    6.90    0.48
   0 -11  -1    7.14    0.49
  -1 -11  -1    6.00    0.51
  -1 -11  -1    5.17    0.43
   1 -11   1    5.58    0.41
   1 -11  -1    5.62    0.41
  -1 -11   1    4.62    0.46
  -1 -11   1    4.92    0.42
  -2 -11  -1    0.69    0.21
   2 -11   1    0.62    0.19
  -2 -11  -1    0.21    0.25
  -2 -11   1    1.28    0.25
  -2 -11   1    0.73    0.26
   2 -11  -1    0.48    0.18
   3 -11   1    1.22    0.22
  -3 -11  -1    1.03    0.24
  -3 -11  -1    1.56    0.32
  -3 -11   1    1.34    0.25
  -3 -11   1    1.30    0.28
  -4 -11  -1    1.61    0.33
  -4 -11  -1    2.03    0.31
  -4 -11   1    1.46    0.28
  -4 -11   1    1.60    0.33
  -5 -11  -1    0.92    0.29
  -5 -11   1    1.52    0.32
   0 -12   1   12.91    0.81
   0 -12  -1   12.55    0.73
   0 -12  -1   13.51    0.82
   0 -12   1   13.11    0.74
  -1 -12  -1    0.47    0.20
  -1 -12  -1    0.73    0.29
   1 -12   1    0.45    0.21
  -1 -12   1    0.38    0.20
   1 -12  -1    0.76    0.21
  -1 -12   1    0.56    0.27
  -2 -12  -1    0.35    0.20
  -2 -12  -1    0.17    0.25
   2 -12   1    0.29    0.18
  -2 -12   1    0.17    0.25
  -2 -12   1    0.03    0.17
   2 -12  -1    0.30    0.18
  -3 -12  -1    0.79    0.31
  -3 -12  -1    1.00    0.26
  -3 -12   1    0.61    0.22
  -3 -12   1    0.46    0.29
  -4 -12  -1    1.25    0.33
  -4 -12   1    0.83    0.32
   0 -13  -1    0.35    0.21
   0 -13   1    0.38    0.23
   1 -13   1    2.16    0.31
  -1 -13  -1    0.99    0.34
  -1 -13  -1    1.47    0.30
  -1 -13   1    2.08    0.37
  -1 -13   1    1.38    0.29
   1 -13  -1    1.79    0.29
  -2 -13  -1    0.78    0.25
  -2 -13  -1    0.87    0.32
   2 -13   1    0.63    0.22
  -2 -13   1    0.73    0.30
  -3 -13  -1    2.39    0.43
  -3 -13   1    1.79    0.37
   0   0  -2   15.52    0.59
   0   0   2   15.68    0.57
  -1   0   2    0.13    0.02
  -1   0   2    0.13    0.02
  -1   0  -2    0.14    0.02
  -1   0  -2    0.12    0.02
   1   0   2    0.09    0.02
   1   0  -2    0.16    0.02
  -2   0  -2   82.83    3.01
  -2   0  -2   86.95    3.01
  -3   0  -2   32.59    1.15
  -3   0  -2   30.95    1.15
  -4   0   2   37.53    1.39
  -4   0   2   39.40    1.39
  -4   0  -2   39.41    1.41
  -4   0  -2   39.30    1.41
  -5   0  -2   17.33    0.68
  -5   0   2   16.94    0.65
  -5   0   2   18.07    0.66
  -5   0  -2   17.77    0.68
  -6   0  -2    9.83    0.43
  -6   0   2    9.90    0.41
  -7   0   2    2.89    0.21
  -7   0  -2    3.05    0.22
  -8   0   2    0.61    0.13
  -8   0  -2    0.45    0.14
  -9   0  -2    2.01    0.22
  -9   0   2    2.02    0.21
   0   1  -2  678.77   21.44
   0   1   2  498.55   20.66
   0  -1   2  582.30   21.43
   0   1   2  583.21   21.49
  -1   1   2  147.52    5.53
  -1  -1  -2  177.16    5.54
   1  -1   2  151.67    5.74
   1  -1   2  150.93    5.53
   1  -1  -2  154.01    5.55
  -1  -1   2  178.10    5.74
   1  -1  -2  148.81    5.98
  -1   1  -2  145.17    5.53
  -2  -1  -2   13.50    0.50
  -2  -1  -2   13.66    0.50
  -2   1   2   13.36    0.52
  -2   1   2   13.40    0.51
  -2   1  -2   14.02    0.52
  -2   1  -2   13.40    0.52
  -2  -1   2   13.60    0.55
  -3   1   2  124.37    4.36
  -3   1   2  122.92    4.35
  -3  -1  -2  119.59    4.34
  -3  -1  -2  126.41    4.35
  -3   1  -2  122.36    4.36
  -3  -1   2  122.77    4.54
  -3   1  -2  121.77    4.36
  -4   1   2   56.58    2.04
  -4  -1  -2   57.61    2.01
  -4  -1  -2   55.73    2.01
  -4   1   2   54.62    2.02
  -4   1  -2   57.72    2.04
  -4   1  -2   55.61    2.04
  -5  -1  -2   13.17    0.52
  -5   1   2   13.35    0.55
  -5   1   2   13.50    0.53
  -5  -1  -2   13.14    0.51
  -5   1  -2   13.19    0.55
  -6   1   2    4.69    0.27
  -6  -1  -2    5.27    0.26
  -6   1  -2    5.21    0.28
  -6  -1   2    4.88    0.21
  -6  -1   2    5.20    0.21
  -7   1   2    7.31    0.36
  -7  -1  -2    6.92    0.34
  -7   1  -2    7.32    0.38
  -7  -1   2    6.94    0.32
  -8  -1  -2    2.01    0.20
  -8   1   2    2.20    0.20
  -8  -1   2    1.91    0.17
  -8   1  -2    2.20    0.22
  -9  -1  -2    0.81    0.16
  -9   1   2    0.76    0.17
  -9  -1   2    0.46    0.14
  -9   1  -2    0.81    0.17
   0   2   2    4.71    0.20
   0   2  -2    4.50    0.19
   0  -2   2    4.26    0.20
   0   2   2    4.04    0.19
   0  -2  -2    4.49    0.19
   0  -2   2    4.10    0.20
  -1  -2  -2  164.98    5.87
   1  -2   2  168.08    5.88
  -1   2   2  166.16    6.08
  -1  -2  -2  164.02    6.09
  -1   2   2  162.53    5.87
   1  -2   2  167.87    6.09
  -1  -2   2  164.73    6.09
   1  -2  -2  173.72    5.91
   1  -2  -2  164.98    6.09
  -2  -2  -2   76.18    2.84
  -2   2   2   77.90    2.74
  -2   2   2   73.30    2.71
   2  -2   2   77.93    2.83
   2  -2   2   74.61    2.71
  -2  -2  -2   75.50    2.69
  -2   2  -2   75.89    2.72
   2  -2  -2   77.97    2.80
  -2  -2   2   74.33    2.82
   3  -2   2   51.26    1.97
  -3   2   2   51.02    1.87
  -3   2   2   53.47    1.91
  -3  -2  -2   52.20    1.85
  -3   2  -2   49.47    1.88
  -3  -2   2   52.50    1.97
   3  -2  -2   52.08    1.94
  -3   2  -2   52.42    1.89
  -4  -2  -2   12.13    0.46
  -4   2   2   11.75    0.49
  -4  -2  -2   12.07    0.46
  -4   2   2   12.66    0.53
   4  -2   2   12.42    0.56
  -4  -2   2   12.06    0.55
   4  -2  -2   12.06    0.52
  -4   2  -2   12.03    0.52
  -4   2  -2   11.62    0.50
  -5   2   2    2.98    0.20
  -5  -2  -2    3.15    0.15
  -5  -2  -2    2.92    0.16
  -6   2   2    1.21    0.15
   6  -2   2    1.53    0.22
  -6  -2  -2    1.35    0.12
  -6   2  -2    1.31    0.15
  -7  -2  -2    8.18    0.37
  -7   2   2    8.25    0.42
   7  -2   2    8.49    0.50
  -7   2  -2    8.01    0.43
  -8   2   2    1.50    0.19
  -8  -2   2    1.30    0.13
  -8   2  -2    1.10    0.19
  -9   2   2    3.45    0.30
  -9  -2   2    3.02    0.22
  -9   2  -2    2.72    0.27
   0  -3   2    1.49    0.11
   0  -3   2    1.33    0.12
   0   3   2    1.54    0.11
   0  -3  -2    1.51    0.10
   0   3  -2    1.52    0.10
  -1  -3  -2  231.30    8.21
  -1  -3  -2  230.28    8.53
   1  -3   2  233.38    8.24
  -1   3   2  234.54    8.23
   1  -3   2  233.41    8.52
  -1  -3   2  229.13    8.53
  -1  -3   2  234.07    8.24
   1  -3  -2  236.09    8.27
  -1  -3   2  236.88    8.21
   1  -3  -2  231.12    8.51
   2  -3   2    7.83    0.36
   2  -3   2    8.02    0.36
  -2  -3  -2    7.88    0.38
  -2  -3  -2    8.04    0.32
  -2   3   2    7.38    0.35
  -2  -3   2    8.01    0.37
  -2   3  -2    8.06    0.35
   2  -3  -2    7.94    0.37
   2  -3  -2    7.85    0.33
  -3  -3  -2   76.47    2.93
  -3   3   2   77.81    2.79
   3  -3   2   77.41    2.90
  -3  -3  -2   78.11    2.75
  -3   3  -2   75.71    2.79
  -3  -3   2   77.23    2.92
   3  -3  -2   78.96    2.87
  -4   3   2   16.63    0.71
  -4  -3  -2   16.85    0.61
  -4   3   2   15.48    0.66
   4  -3   2   16.90    0.71
   4  -3  -2   16.01    0.67
  -4  -3   2   15.86    0.72
  -4   3  -2   16.47    0.67
  -5   3   2   15.20    0.66
  -5  -3  -2   15.63    0.60
   5  -3   2   17.26    0.73
  -5   3  -2   16.79    0.68
   5  -3  -2   15.51    0.67
  -5  -3   2   15.09    0.73
   6  -3   2   16.11    0.75
  -6   3   2   16.09    0.69
  -6   3  -2   16.21    0.70
  -7   3   2    3.96    0.28
   7  -3   2    3.65    0.33
  -7   3  -2    3.79    0.28
  -8   3   2    1.82    0.23
  -8   3  -2    2.21    0.25
  -9   3   2    0.50    0.18
  -9   3  -2    0.44    0.19
  -9  -3   2    0.39    0.10
   0  -4   2   59.07    2.16
   0  -4  -2   59.08    2.15
   0  -4   2   55.08    2.10
   0   4   2   55.25    2.07
   0   4  -2   57.20    2.06
  -1  -4  -2   43.67    1.72
   1  -4   2   44.11    1.68
   1  -4   2   43.55    1.71
  -1   4   2   46.61    1.65
  -1   4  -2   43.83    1.65
   1  -4  -2   46.63    1.71
  -1  -4   2   46.58    1.64
  -1  -4   2   44.13    1.67
   1  -4  -2   45.39    1.69
  -1  -4   2   44.88    1.72
  -2   4   2   61.26    2.30
  -2  -4  -2   62.77    2.41
  -2  -4  -2   66.13    2.28
   2  -4   2   63.61    2.32
   2  -4   2   66.59    2.39
  -2  -4   2   60.35    2.40
   2  -4  -2   62.63    2.33
   2  -4  -2   61.66    2.35
  -2   4  -2   61.74    2.30
  -2  -4   2   65.36    2.27
   3  -4   2   11.25    0.48
  -3  -4  -2   10.95    0.44
   3  -4   2   10.28    0.49
  -3   4   2   10.30    0.47
  -3  -4  -2   10.03    0.52
  -3  -4   2   11.16    0.42
  -3   4  -2   10.53    0.48
   3  -4  -2   10.46    0.46
  -3  -4   2   12.76    0.53
   4  -4   2   22.56    0.93
  -4  -4  -2   21.32    0.97
  -4   4   2   21.37    0.89
  -4  -4  -2   23.00    0.84
  -4  -4   2   22.58    0.96
   4  -4  -2   22.63    0.89
  -4   4  -2   22.29    0.90
  -5  -4  -2   22.02    0.82
   5  -4   2   21.09    0.93
  -5   4   2   22.19    0.89
   5  -4  -2   21.20    0.89
  -5   4  -2   22.72    0.90
  -5  -4   2   21.49    0.96
   6  -4   2    3.24    0.26
  -6   4   2    2.41    0.23
  -6   4  -2    2.26    0.22
  -7   4   2    1.75    0.21
  -7   4  -2    1.46    0.20
  -8   4   2    0.33    0.18
  -8   4  -2    0.35    0.18
  -9   4   2    0.58    0.21
  -9   4  -2    0.58    0.20
   0  -5   2    1.14    0.13
   0   5  -2    1.35    0.13
   0   5   2    0.79    0.10
   0  -5   2    0.74    0.14
   0  -5  -2    0.83    0.11
   1  -5   2   77.03    2.98
  -1  -5  -2   80.86    3.00
  -1   5   2   81.92    2.88
   1  -5   2   77.85    2.92
  -1   5  -2   81.34    2.88
  -1  -5   2   79.09    2.92
   1  -5  -2   77.62    2.97
   1  -5  -2   80.71    2.94
  -1  -5   2   79.20    3.00
  -2  -5  -2   31.64    1.17
   2  -5   2   31.35    1.23
   2  -5   2   30.79    1.21
  -2  -5  -2   30.05    1.25
  -2   5   2   29.82    1.19
   2  -5  -2   30.39    1.23
  -2  -5   2   30.17    1.20
  -2  -5   2   29.91    1.15
  -2   5  -2   29.60    1.19
  -2  -5   2   36.06    1.27
   2  -5  -2   30.56    1.20
   3  -5   2   18.27    0.78
  -3  -5  -2   18.25    0.72
   3  -5   2   18.63    0.77
  -3   5   2   17.57    0.76
  -3  -5  -2   18.78    0.82
  -3  -5   2   19.00    0.82
  -3   5  -2   17.85    0.76
   3  -5  -2   17.82    0.75
  -3  -5   2   19.75    0.71
   3  -5  -2   18.08    0.78
  -4  -5  -2   27.29    0.98
   4  -5   2   25.93    1.06
  -4  -5  -2   27.05    1.12
  -4   5   2   25.39    1.04
  -4   5  -2   24.21    1.03
  -4  -5   2   25.74    0.95
  -4  -5   2   25.42    1.10
   4  -5  -2   24.88    1.02
  -5   5   2    5.67    0.34
   5  -5   2    5.33    0.33
  -5   5  -2    5.05    0.32
   5  -5  -2    5.27    0.29
  -5  -5   2    4.78    0.35
  -5  -5   2    4.47    0.23
  -6   5   2    0.96    0.17
  -6  -5   2    1.00    0.19
  -7   5   2    1.52    0.22
  -7   5  -2    1.81    0.23
  -8   5   2    2.19    0.26
  -8   5  -2    2.03    0.27
   0   6  -2   34.14    1.25
   0  -6   2   33.74    1.32
   0   6   2   33.31    1.25
   0  -6  -2   30.76    1.33
   0  -6   2   33.07    1.32
   0  -6  -2   32.13    1.30
  -1  -6  -2   16.62    0.74
   1  -6   2   16.77    0.76
   1  -6   2   16.69    0.73
  -1   6   2   18.30    0.71
  -1   6  -2   17.11    0.70
   1  -6  -2   17.75    0.78
  -1  -6   2   15.86    0.74
  -1  -6   2   16.18    0.75
   1  -6  -2   17.37    0.72
   2  -6   2   14.87    0.68
   2  -6   2   16.44    0.67
  -2  -6  -2   14.10    0.69
  -2   6   2   14.16    0.64
  -2  -6   2   15.18    0.68
   2  -6  -2   14.77    0.69
  -2  -6   2   14.82    0.68
  -2   6  -2   13.80    0.63
   2  -6  -2   14.31    0.63
  -2  -6   2   14.78    0.62
   3  -6   2   -0.01    0.09
  -3   6   2    0.07    0.10
  -3  -6   2    0.03    0.10
   3  -6  -2   -0.05    0.07
  -3   6  -2    0.07    0.09
  -4   6   2    0.38    0.13
  -4  -6  -2    0.57    0.15
   4  -6   2    0.61    0.14
  -4  -6   2    0.55    0.15
  -4   6  -2    0.40    0.13
   4  -6  -2    0.77    0.12
   5  -6   2   -0.08    0.10
  -5   6   2    0.21    0.13
  -5  -6  -2   -0.01    0.11
  -5  -6   2   -0.02    0.12
  -5   6  -2   -0.03    0.11
  -6   6   2    5.45    0.38
   6  -6   2    5.21    0.37
  -6  -6   2    5.05    0.40
  -6   6  -2    5.88    0.39
  -7   6   2    1.90    0.25
  -7   6  -2    2.07    0.25
  -8   6   2    0.03    0.16
  -8   6  -2   -0.06    0.17
   0  -7  -2   45.91    1.85
   0  -7  -2   45.37    1.87
   0  -7   2   47.96    1.85
   0  -7   2   47.59    1.87
   0   7   2   49.84    1.78
   1  -7   2   14.98    0.72
  -1  -7  -2   15.52    0.73
   1  -7   2   15.62    0.75
  -1   7   2   16.39    0.69
   1  -7  -2   16.49    0.71
  -1   7  -2   17.07    0.70
   1  -7  -2   16.72    0.78
  -1  -7   2   16.41    0.76
  -1  -7   2   15.20    0.73
  -2   7   2    0.64    0.14
  -2  -7  -2    0.55    0.14
   2  -7   2    0.60    0.13
   2  -7   2    0.80    0.17
   2  -7  -2    0.79    0.19
  -2  -7   2    0.80    0.17
  -2   7  -2    0.59    0.13
   2  -7  -2    0.69    0.13
   3  -7   2    0.21    0.12
  -3   7   2    0.28    0.12
  -3  -7   2    0.28    0.15
  -3  -7   2    0.43    0.14
   3  -7  -2    0.17    0.09
  -3   7  -2    0.07    0.11
  -4  -7  -2    5.49    0.40
   4  -7   2    5.72    0.36
  -4   7   2    5.37    0.36
  -4  -7   2    5.26    0.39
   4  -7  -2    5.70    0.33
  -4   7  -2    5.71    0.36
  -5   7   2    4.29    0.34
   5  -7   2    4.27    0.31
  -5  -7  -2    3.55    0.35
  -5   7  -2    4.12    0.32
  -5  -7   2    3.77    0.34
  -6   7   2    5.01    0.37
  -6   7  -2    4.31    0.36
  -6  -7   2    4.57    0.40
  -7   7   2    0.09    0.17
  -7   7  -2    0.18    0.17
  -8   7   2    0.25    0.20
  -8   7  -2    0.66    0.24
   0  -8   2   33.26    1.41
   0  -8   2   33.27    1.39
   0  -8  -2   34.73    1.44
   0  -8  -2   33.52    1.38
  -1  -8  -2   35.15    1.52
   1  -8   2   39.31    1.54
  -1  -8  -2   35.20    1.54
   1  -8   2   38.07    1.52
  -1  -8   2   37.48    1.53
   1  -8  -2   36.55    1.55
   1  -8  -2   38.10    1.50
  -1  -8   2   37.04    1.52
  -2   8   2   14.41    0.65
  -2  -8  -2   12.14    0.68
   2  -8   2   14.41    0.67
   2  -8   2   14.57    0.71
  -2  -8   2   13.36    0.70
   2  -8  -2   14.00    0.64
  -2   8  -2   14.58    0.65
   2  -8  -2   13.33    0.72
  -2  -8   2   13.89    0.69
  -3   8   2    9.93    0.53
   3  -8   2    9.63    0.52
  -3  -8  -2   10.10    0.57
  -3   8  -2    9.74    0.51
  -3  -8   2    9.60    0.56
   3  -8  -2   10.33    0.50
  -3  -8   2    9.59    0.56
  -4   8   2    1.20    0.20
  -4  -8  -2    1.47    0.24
   4  -8   2    1.25    0.19
  -4   8  -2    1.09    0.18
  -4  -8   2    0.68    0.20
  -4  -8   2    0.97    0.20
  -5   8   2    0.45    0.17
   5  -8   2    0.54    0.17
  -5  -8  -2    0.53    0.19
  -5   8  -2    0.52    0.18
  -5  -8   2    0.46    0.19
  -6   8   2    3.43    0.33
  -6  -8  -2    3.86    0.39
  -6   8  -2    3.63    0.34
  -6  -8   2    3.40    0.36
  -7   8   2    2.02    0.30
  -7  -8   2    2.36    0.33
  -7   8  -2    3.08    0.34
   0  -9  -2   13.35    0.73
   0  -9   2   13.45    0.68
   0  -9  -2   12.86    0.65
   0  -9   2   13.15    0.71
  -1  -9  -2   12.65    0.72
  -1  -9  -2   14.03    0.68
   1  -9   2   11.98    0.69
   1  -9   2   12.72    0.66
  -1  -9   2   13.72    0.69
   1  -9  -2   13.69    0.74
   1  -9  -2   13.32    0.65
  -1  -9   2   12.13    0.69
  -2  -9  -2    3.94    0.33
  -2  -9  -2    3.59    0.37
   2  -9   2    4.75    0.34
  -2  -9   2    4.36    0.35
  -2  -9   2    4.26    0.37
   2  -9  -2    4.33    0.31
  -3   9   2    6.01    0.40
  -3  -9  -2    6.43    0.45
   3  -9   2    6.02    0.40
  -3  -9   2    5.80    0.43
  -3  -9   2    6.30    0.46
   3  -9  -2    6.20    0.38
  -4  -9  -2    1.50    0.24
   4  -9   2    1.04    0.20
  -4   9   2    0.85    0.20
  -4   9  -2    1.46    0.22
  -4  -9   2    1.15    0.24
  -4  -9   2    1.14    0.23
  -5   9   2    1.20    0.24
  -5  -9  -2    1.51    0.27
  -5   9  -2    1.25    0.23
  -5  -9   2    1.11    0.25
  -5  -9   2    1.68    0.27
  -6   9   2    1.25    0.25
  -6  -9  -2    1.04    0.26
  -6  -9   2    1.28    0.28
  -6  -9   2    1.33    0.26
  -6   9  -2    1.29    0.25
  -7   9   2    4.75    0.45
  -7  -9   2    4.91    0.42
  -7   9  -2    4.50    0.43
   0 -10  -2   -0.03    0.18
   0 -10   2    0.11    0.15
   0 -10  -2   -0.10    0.12
   0 -10   2   -0.17    0.18
   1 -10   2   22.20    1.04
   1 -10   2   21.14    0.98
  -1 -10  -2   20.34    1.04
  -1 -10  -2   21.79    1.00
  -1 -10   2   20.91    1.03
  -1 -10   2   21.76    1.01
   1 -10  -2   22.20    1.06
   1 -10  -2   20.34    0.96
  -2 -10  -2    1.06    0.22
   2 -10   2    1.55    0.24
  -2 -10  -2    1.31    0.28
  -2 -10   2    1.30    0.22
   2 -10  -2    1.35    0.21
  -2 -10   2    0.96    0.25
  -3 -10  -2    1.26    0.23
  -3 -10  -2    1.48    0.30
   3 -10   2    1.53    0.22
  -3 -10   2    1.24    0.27
  -3 -10   2    1.31    0.24
   4 -10   2    0.77    0.19
  -4 -10  -2    0.75    0.22
  -4 -10   2    0.57    0.20
  -4 -10   2    0.62    0.23
  -5 -10  -2    1.70    0.30
  -5 -10   2    1.62    0.30
  -5 -10   2    1.80    0.30
  -6 -10   2    0.95    0.28
   0 -11  -2    4.94    0.40
   0 -11  -2    5.87    0.53
   0 -11   2    4.89    0.41
   0 -11   2    4.74    0.46
  -1 -11  -2    0.37    0.20
  -1 -11  -2    0.61    0.26
   1 -11   2    0.69    0.21
   1 -11  -2    0.58    0.19
  -1 -11   2    0.57    0.20
  -1 -11   2    0.61    0.26
   2 -11   2    7.14    0.47
  -2 -11  -2    6.48    0.50
  -2 -11  -2    6.55    0.56
   2 -11  -2    7.07    0.46
  -2 -11   2    7.45    0.56
  -2 -11   2    7.34    0.51
  -3 -11  -2    0.06    0.22
  -3 -11  -2    0.36    0.19
   3 -11   2    0.07    0.15
  -3 -11   2    0.30    0.23
  -3 -11   2    0.15    0.17
  -4 -11  -2    1.07    0.26
  -4 -11  -2    1.28    0.32
  -4 -11   2    1.73    0.32
  -4 -11   2    1.65    0.29
  -5 -11  -2    1.43    0.33
  -5 -11   2    1.46    0.31
   0 -12   2    4.36    0.45
   0 -12   2    3.99    0.38
   0 -12  -2    3.91    0.37
  -1 -12  -2    0.01    0.26
   1 -12   2    0.04    0.16
  -1 -12  -2   -0.10    0.17
  -1 -12   2   -0.02    0.21
  -1 -12   2    0.03    0.17
   1 -12  -2   -0.01    0.15
  -2 -12  -2    0.56    0.21
  -2 -12  -2    0.04    0.23
   2 -12   2    0.26    0.19
  -2 -12   2    0.33    0.21
  -2 -12   2    0.76    0.28
  -3 -12  -2    0.74    0.31
   3 -12   2    0.94    0.23
  -3 -12  -2    0.66    0.24
  -3 -12   2    0.76    0.29
  -3 -12   2    0.59    0.23
  -4 -12  -2   -0.05    0.26
  -4 -12   2    0.28    0.27
   0 -13  -2    5.58    0.46
   0 -13   2    5.87    0.50
  -1 -13  -2    2.20    0.32
  -1 -13  -2    1.46    0.36
   1 -13   2    2.26    0.33
   1 -13  -2    1.97    0.30
  -1 -13   2    1.77    0.35
  -1 -13   2    1.91    0.33
  -2 -13  -2    0.97    0.35
   2 -13   2    1.52    0.29
  -2 -13  -2    1.67    0.31
  -2 -13   2    1.52    0.34
  -3 -13  -2   -0.37    0.28
  -3 -13   2    0.32    0.29
   0   0   3    0.19    0.03
   1   0   3   98.08    3.64
  -1   0   3  104.91    3.65
   1   0  -3  104.91    3.78
  -1   0   3  104.17    3.79
  -2   0   3   25.44    0.93
  -2   0   3   26.12    0.97
  -2   0  -3   25.78    0.93
  -2   0  -3   24.58    0.93
  -2   0   3   25.87    0.92
  -3   0   3    2.33    0.10
  -3   0  -3    3.11    0.14
  -3   0  -3    2.19    0.13
  -3   0   3    2.49    0.11
  -4   0   3   21.15    0.77
  -4   0   3   21.19    0.77
  -4   0  -3   21.26    0.80
  -4   0  -3   20.79    0.80
  -5   0   3    4.25    0.19
  -5   0   3    4.39    0.21
  -5   0  -3    4.17    0.23
  -5   0  -3    4.42    0.23
  -6   0  -3    2.49    0.18
  -6   0   3    2.41    0.16
  -7   0   3    0.23    0.11
  -7   0  -3    0.36    0.12
  -8   0  -3    0.07    0.13
  -8   0   3    0.20    0.11
  -9   0  -3    1.39    0.20
  -9   0   3    1.81    0.20
   1  -1   3   12.30    0.49
   1  -1   3   12.05    0.46
  -1   1   3   11.94    0.46
  -1  -1  -3   12.04    0.46
  -1   1  -3   12.06    0.46
  -1  -1   3   12.21    0.45
  -2   1   3  366.65   13.11
  -2  -1  -3  366.15   13.09
  -2   1   3  380.08   13.09
  -2   1  -3  357.31   13.07
   2  -1  -3  367.64   13.61
  -2   1  -3  391.88   13.07
  -3  -1  -3   24.97    0.89
  -3  -1  -3   23.73    0.89
  -3   1   3   24.04    0.89
  -3   1   3   24.07    0.91
  -3   1  -3   25.22    0.91
  -3   1  -3   23.71    0.91
  -4   1   3   11.76    0.50
  -4   1   3   12.81    0.53
  -4  -1  -3   13.83    0.50
  -4  -1  -3   13.68    0.50
  -4   1  -3   13.45    0.53
  -4   1  -3   11.53    0.52
  -5  -1  -3    8.26    0.36
  -5   1   3    8.48    0.39
  -5   1   3    8.11    0.36
  -5  -1  -3    8.16    0.35
  -5   1  -3    8.37    0.38
  -6  -1  -3    1.45    0.13
  -6   1   3    1.15    0.14
  -6   1  -3    1.58    0.15
  -7   1   3    7.38    0.37
  -7  -1  -3    6.77    0.36
  -7  -1   3    7.77    0.33
  -7   1  -3    6.73    0.38
  -8   1   3    3.14    0.25
  -8  -1  -3    3.02    0.25
  -8   1  -3    3.02    0.27
  -8  -1   3    2.82    0.21
  -9   1   3    1.16    0.19
  -9   1  -3    0.84    0.19
   0   2   3  129.72    4.79
   0  -2  -3  137.60    4.96
   0   2   3  143.55    4.96
   0  -2   3  131.02    4.97
   1  -2   3    0.67    0.08
  -1   2   3    0.76    0.05
   1  -2   3    0.65    0.07
  -1  -2  -3    0.70    0.08
  -1   2   3    0.75    0.07
  -1  -2  -3    0.72    0.07
  -1   2  -3    0.83    0.07
   1  -2  -3    0.63    0.05
   1   2   3    0.87    0.07
  -1  -2   3    0.75    0.07
  -1  -2   3    0.75    0.07
  -2   2   3   34.91    1.28
   2  -2   3   34.89    1.28
  -2   2   3   36.70    1.32
   2  -2   3   34.86    1.35
  -2  -2  -3   34.50    1.27
  -2   2  -3   34.46    1.29
   2  -2  -3   34.57    1.30
  -2  -2   3   35.68    1.34
   3  -2   3   13.55    0.60
  -3   2   3   13.57    0.54
  -3   2   3   13.54    0.58
  -3  -2  -3   13.13    0.52
  -3   2  -3   13.34    0.55
  -3  -2   3   14.32    0.59
   3  -2  -3   14.11    0.54
   4  -2   3   10.02    0.48
  -4   2   3    9.23    0.41
  -4  -2  -3    9.70    0.38
  -4   2   3    9.64    0.45
  -4   2  -3    9.52    0.42
   4  -2  -3    9.19    0.42
  -4  -2   3    9.49    0.45
  -4   2  -3    9.63    0.44
  -5   2   3    2.58    0.19
   5  -2   3    3.23    0.25
  -5  -2  -3    2.57    0.16
   5  -2  -3    2.72    0.20
  -5   2  -3    2.53    0.19
  -6   2   3   23.60    0.94
   6  -2   3   23.62    1.05
  -6   2  -3   24.43    0.96
   7  -2   3    3.92    0.34
  -7   2   3    3.97    0.28
  -7   2  -3    3.57    0.28
   8  -2   3    2.67    0.32
  -8   2   3    2.30    0.22
  -8  -2   3    2.42    0.17
  -8   2  -3    2.12    0.24
  -9   2   3    0.90    0.19
  -9  -2   3    0.21    0.12
  -9   2  -3    0.28    0.17
   0  -3   3    2.25    0.15
   0   3  -3    2.88    0.15
   0  -3   3    2.81    0.17
   0   3   3    2.51    0.15
   0  -3  -3    2.63    0.15
  -1   3   3   14.28    0.55
   1  -3   3   13.14    0.56
  -1  -3  -3   13.72    0.58
   1  -3   3   14.24    0.58
   1   3   3   13.45    0.53
   1  -3  -3   13.43    0.59
   1  -3  -3   13.89    0.54
  -1  -3   3   15.59    0.56
  -1  -3   3   13.16    0.53
  -1  -3   3   13.42    0.58
  -2   3   3  125.01    4.55
  -2  -3  -3  128.07    4.74
   2  -3   3  129.29    4.73
  -2  -3  -3  130.51    4.53
   2  -3   3  120.78    4.55
  -2   3   3  132.63    4.69
  -2  -3   3  125.91    4.73
  -2   3  -3  126.52    4.56
   2  -3  -3  132.58    4.58
   2  -3  -3  127.84    4.68
  -3   3   3   10.04    0.45
  -3  -3  -3   10.59    0.42
   3  -3   3   10.78    0.49
  -3  -3   3   11.19    0.49
   3  -3  -3   10.95    0.43
  -3   3  -3   10.24    0.46
  -4  -3  -3    7.55    0.30
   4  -3   3    6.68    0.37
  -4   3   3    6.85    0.34
  -4   3  -3    6.56    0.34
   4  -3  -3    6.82    0.32
  -4  -3   3    6.82    0.37
  -5   3   3    2.07    0.20
  -5  -3  -3    2.06    0.15
  -5  -3   3    2.12    0.22
  -5   3  -3    3.03    0.21
   5  -3  -3    2.04    0.17
  -6   3   3    1.82    0.18
  -6   3  -3    1.50    0.18
  -7   3   3    4.16    0.29
   7  -3   3    3.49    0.32
  -7   3  -3    3.61    0.29
  -8   3   3   10.07    0.52
  -8   3  -3    9.98    0.53
  -9   3   3    1.02    0.21
  -9   3  -3    0.71    0.20
   0  -4   3   41.96    1.62
   0   4  -3   42.98    1.55
   0  -4  -3   42.61    1.61
   0  -4   3   42.00    1.59
   0   4   3   42.30    1.55
   1  -4   3   66.06    2.48
   1  -4   3   63.93    2.41
  -1   4   3   68.24    2.39
  -1  -4  -3   64.83    2.48
  -1  -4   3   65.61    2.48
   1  -4  -3   67.26    2.44
  -1  -4   3   64.70    2.40
  -1   4  -3   64.47    2.38
   1   4   3   65.05    2.36
   1  -4  -3   66.43    2.45
  -1  -4   3   67.33    2.37
  -2   4   3   20.71    0.83
   2  -4   3   20.97    0.86
   2  -4   3   21.21    0.84
  -2  -4  -3   20.92    0.88
  -2  -4  -3   21.26    0.81
   2  -4  -3   20.71    0.87
  -2  -4   3   23.83    0.89
   2  -4  -3   20.42    0.82
  -2  -4   3   20.28    0.79
  -2  -4   3   21.42    0.83
  -2   4  -3   20.71    0.83
  -3  -4  -3   27.01    1.00
  -3   4   3   26.83    1.04
   3  -4   3   26.50    1.03
   3  -4   3   26.59    1.08
  -3  -4  -3   25.64    1.11
   3  -4  -3   27.31    1.03
  -3   4  -3   27.47    1.05
  -3  -4   3   26.66    1.10
   4  -4   3    4.23    0.28
  -4   4   3    4.12    0.27
  -4  -4  -3    5.18    0.23
   4  -4  -3    4.45    0.24
  -4  -4   3    4.39    0.30
  -4   4  -3    4.23    0.27
  -5   4   3    9.94    0.46
   5  -4   3    9.50    0.48
  -5  -4   3    8.12    0.49
   5  -4  -3    8.10    0.41
  -5   4  -3    9.16    0.45
   6  -4   3    1.42    0.20
  -6   4   3    1.18    0.17
  -6   4  -3    1.13    0.17
   7  -4   3    0.99    0.20
  -7   4   3    1.10    0.18
  -7   4  -3    1.13    0.19
  -8   4   3    0.31    0.17
  -8   4  -3    0.27    0.17
   0  -5   3    0.46    0.11
   0  -5   3    0.61    0.11
   0   5  -3    0.67    0.10
   0  -5  -3    0.72    0.10
   0   5   3    0.39    0.08
  -1  -5  -3    8.85    0.43
   1  -5   3    9.41    0.43
   1  -5   3    8.49    0.43
  -1   5   3    9.13    0.41
  -1  -5   3    8.59    0.44
  -1   5  -3    9.15    0.41
  -1  -5   3    8.51    0.43
   1  -5  -3    9.01    0.48
   1  -5  -3    8.68    0.40
   1   5   3    9.00    0.39
  -2  -5  -3   97.73    3.67
   2  -5   3  100.08    3.65
  -2   5   3   96.00    3.52
  -2  -5  -3  100.50    3.49
   2  -5   3   97.79    3.53
   2  -5  -3   98.36    3.57
  -2   5  -3   93.64    3.51
   2  -5  -3   92.17    3.60
  -2  -5   3   97.16    3.53
  -2  -5   3   95.71    3.66
  -2  -5   3  100.99    3.48
  -3  -5  -3   12.25    0.61
   3  -5   3   12.82    0.57
  -3   5   3   11.93    0.56
   3  -5   3   11.94    0.57
  -3  -5  -3   13.39    0.53
  -3  -5   3   12.67    0.60
   3  -5  -3   13.46    0.59
  -3   5  -3   12.18    0.56
   3  -5  -3   12.22    0.53
  -4  -5  -3    5.58    0.37
  -4   5   3    5.01    0.33
   4  -5   3    5.72    0.34
   4  -5  -3    5.37    0.28
  -4  -5   3    5.84    0.26
  -4   5  -3    5.16    0.32
  -4  -5   3    5.31    0.36
  -5   5   3   25.95    1.06
   5  -5   3   26.80    1.10
  -5  -5   3   25.55    0.95
  -5  -5   3   24.68    1.12
  -5   5  -3   25.96    1.06
   6  -5   3    0.62    0.16
  -6   5   3    0.55    0.15
  -6  -5   3    0.58    0.17
  -6   5  -3    0.42    0.15
  -7   5   3    5.05    0.36
  -7   5  -3    5.14    0.37
  -8   5   3    1.14    0.22
  -8   5  -3    1.17    0.23
   0  -6  -3   18.44    0.78
   0   6   3   18.10    0.75
   0  -6   3   18.55    0.80
   0  -6   3   18.57    0.80
   0   6  -3   18.55    0.74
  -1  -6  -3   13.19    0.61
   1  -6   3   13.78    0.63
  -1   6   3   13.81    0.59
   1  -6   3   13.18    0.61
  -1  -6   3   12.87    0.63
   1  -6  -3   13.73    0.66
   1   6   3   13.32    0.56
  -1   6  -3   13.86    0.58
  -1  -6   3   13.43    0.62
   1  -6  -3   13.33    0.59
  -2   6   3    8.00    0.40
   2  -6   3    7.19    0.41
  -2  -6  -3    6.81    0.42
   2  -6   3    7.77    0.41
  -2  -6   3    7.75    0.43
   2  -6  -3    7.69    0.37
  -2  -6   3    8.53    0.43
   2  -6  -3    8.28    0.47
  -2   6  -3    7.69    0.40
  -3   6   3    1.42    0.17
   3  -6   3    1.40    0.17
  -3  -6  -3    1.15    0.17
  -3   6  -3    1.48    0.17
  -3  -6   3    1.59    0.20
  -3  -6   3    1.66    0.19
   3  -6  -3    1.67    0.15
  -4   6   3   15.51    0.73
  -4  -6  -3   17.13    0.81
   4  -6   3   16.93    0.76
  -4   6  -3   17.36    0.74
  -4  -6   3   17.08    0.80
   4  -6  -3   16.74    0.70
  -5  -6  -3    8.82    0.54
   5  -6   3    8.51    0.48
  -5   6   3    8.46    0.47
  -5   6  -3    9.41    0.49
  -5  -6   3    9.10    0.52
   6  -6   3    1.93    0.23
  -6   6   3    1.79    0.22
  -6  -6   3    1.72    0.25
  -6   6  -3    1.70    0.24
  -7   6   3    5.47    0.40
  -7   6  -3    5.59    0.39
  -8   6   3    0.18    0.19
  -8   6  -3    0.32    0.19
   0  -7   3    6.07    0.39
   0  -7   3    6.58    0.38
   0   7   3    6.20    0.34
   0  -7  -3    6.21    0.36
   0  -7  -3    6.05    0.43
  -1  -7  -3   29.01    1.21
   1  -7   3   28.91    1.21
   1  -7   3   30.46    1.22
  -1   7   3   30.50    1.16
  -1   7  -3   30.38    1.16
  -1  -7   3   27.80    1.22
   1  -7  -3   29.37    1.18
   1  -7  -3   28.31    1.24
  -1  -7   3   28.47    1.21
   2  -7   3   15.32    0.72
  -2   7   3   16.17    0.69
   2  -7   3   14.62    0.69
  -2  -7  -3   15.13    0.72
  -2   7  -3   15.45    0.68
  -2  -7   3   16.08    0.73
   2  -7  -3   14.86    0.74
   2  -7  -3   14.75    0.66
  -2  -7   3   14.46    0.71
  -3   7   3    4.31    0.31
  -3  -7  -3    4.69    0.35
   3  -7   3    4.85    0.32
  -3  -7   3    5.27    0.36
   3  -7  -3    5.02    0.29
  -3   7  -3    4.89    0.33
  -3  -7   3    4.63    0.34
   4  -7   3   11.20    0.58
  -4  -7  -3   11.61    0.63
  -4   7   3   11.95    0.59
  -4  -7   3   11.08    0.62
  -4  -7   3   11.26    0.57
  -4   7  -3   10.98    0.57
  -5   7   3    2.09    0.24
  -5  -7  -3    2.21    0.27
   5  -7   3    2.12    0.24
  -5   7  -3    2.08    0.24
  -5  -7   3    2.49    0.28
  -6   7   3    1.04    0.21
  -6  -7   3    1.24    0.24
  -6   7  -3    1.32    0.22
  -7   7   3    1.10    0.23
  -7   7  -3    0.90    0.21
  -7  -7   3    0.67    0.22
  -8   7   3    1.21    0.25
  -8   7  -3    1.21    0.27
   0  -8   3   80.11    2.95
   0  -8  -3   78.44    2.97
   0  -8   3   75.86    2.99
   0  -8  -3   75.34    2.97
  -1  -8  -3   15.76    0.74
   1  -8   3   15.68    0.76
   1  -8   3   14.60    0.73
   1  -8  -3   15.96    0.80
  -1  -8   3   15.90    0.75
   1  -8  -3   14.99    0.70
  -1  -8   3   16.38    0.78
  -2   8   3    8.64    0.46
  -2  -8  -3    8.02    0.49
   2  -8   3    8.60    0.50
   2  -8   3    8.96    0.49
   2  -8  -3    9.12    0.45
  -2   8  -3    8.16    0.46
  -2  -8   3    8.23    0.49
  -2  -8   3    8.53    0.51
  -3   8   3    2.69    0.26
  -3  -8  -3    3.17    0.30
   3  -8   3    2.78    0.26
   3  -8  -3    2.95    0.24
  -3  -8   3    3.32    0.30
  -3  -8   3    2.88    0.29
  -3   8  -3    3.38    0.28
  -4  -8  -3    2.12    0.27
  -4   8   3    2.32    0.26
   4  -8   3    2.11    0.24
  -4   8  -3    1.90    0.23
  -4  -8   3    1.92    0.25
  -4  -8   3    1.67    0.25
  -5  -8  -3    4.46    0.41
   5  -8   3    4.64    0.36
  -5   8   3    4.76    0.37
  -5   8  -3    4.65    0.37
  -5  -8   3    4.88    0.37
  -5  -8   3    4.55    0.39
  -6   8   3    1.86    0.27
  -6  -8   3    1.52    0.26
  -6  -8   3    1.73    0.24
  -6   8  -3    1.64    0.26
  -7   8   3    1.30    0.25
  -7  -8   3    1.44    0.27
  -7  -8   3    1.45    0.24
  -7   8  -3    1.08    0.26
   0  -9   3    0.60    0.21
   0  -9   3    0.74    0.18
   0  -9  -3    0.81    0.17
   0  -9  -3    0.77    0.23
   1  -9   3   15.66    0.78
  -1  -9  -3   15.15    0.74
   1  -9   3   14.94    0.74
  -1  -9  -3   14.83    0.82
  -1  -9   3   14.51    0.75
   1  -9  -3   15.48    0.81
   1  -9  -3   15.18    0.72
  -1  -9   3   15.58    0.79
  -2  -9  -3    0.64    0.18
   2  -9   3    0.37    0.15
   2  -9  -3    0.37    0.13
  -2  -9   3    0.47    0.19
  -2  -9   3    0.57    0.16
   3  -9   3    1.42    0.21
  -3   9   3    1.39    0.22
  -3  -9  -3    1.57    0.24
  -3  -9   3    1.78    0.26
  -3  -9   3    1.24    0.24
   4  -9   3    1.16    0.21
  -4  -9  -3    1.18    0.23
  -4   9   3    1.12    0.21
  -4  -9   3    1.53    0.25
  -4  -9   3    1.30    0.23
  -5  -9  -3    4.94    0.44
   5  -9   3    5.03    0.39
  -5   9   3    5.76    0.42
  -5  -9   3    5.90    0.47
  -5   9  -3    5.92    0.43
  -5  -9   3    5.15    0.42
  -6   9   3   -0.20    0.18
  -6  -9   3    0.00    0.19
  -6  -9   3    0.27    0.20
  -6   9  -3    0.18    0.18
  -7   9   3    0.00    0.21
  -7   9  -3    0.16    0.21
  -7  -9   3   -0.15    0.19
   0 -10  -3   15.25    0.84
   0 -10   3   15.94    0.81
   0 -10  -3   14.79    0.74
   0 -10   3   13.88    0.75
  -1 -10  -3    0.02    0.13
   1 -10   3   -0.09    0.17
  -1 -10  -3   -0.13    0.21
   1 -10   3   -0.04    0.15
  -1 -10   3    0.03    0.15
   1 -10  -3   -0.36    0.17
  -1 -10   3    0.02    0.20
   1 -10  -3   -0.03    0.13
  -2 -10  -3    0.07    0.23
  -2 -10  -3    0.38    0.17
   2 -10   3   -0.12    0.14
   2 -10  -3    0.24    0.13
  -2 -10   3    0.33    0.21
  -2 -10   3    0.06    0.16
   3 -10   3    9.36    0.54
  -3 -10  -3    9.40    0.58
  -3 -10   3    8.02    0.56
  -3 -10   3    8.25    0.56
  -4 -10  -3    0.02    0.16
   4 -10   3    0.18    0.16
  -4 -10   3    0.18    0.18
  -4 -10   3    0.31    0.21
  -5 -10  -3    0.62    0.23
  -5 -10   3    0.56    0.23
  -5 -10   3    0.79    0.23
  -6 -10   3    0.68    0.25
   0 -11   3    6.29    0.53
   0 -11  -3    7.31    0.58
   0 -11   3    7.22    0.50
   0 -11  -3    6.99    0.48
  -1 -11  -3    7.46    0.50
  -1 -11  -3    7.56    0.59
   1 -11   3    7.80    0.52
  -1 -11   3    7.60    0.53
   1 -11  -3    8.13    0.50
  -1 -11   3    8.08    0.59
  -2 -11  -3    2.18    0.29
   2 -11   3    2.47    0.29
  -2 -11  -3    1.68    0.33
  -2 -11   3    1.88    0.28
  -2 -11   3    2.17    0.33
  -3 -11  -3    1.59    0.27
   3 -11   3    1.55    0.26
  -3 -11  -3    1.71    0.34
  -3 -11   3    1.73    0.29
  -3 -11   3    1.52    0.30
  -4 -11  -3    1.57    0.35
  -4 -11  -3    1.90    0.31
   4 -11   3    2.05    0.28
  -4 -11   3    1.64    0.31
  -4 -11   3    1.52    0.29
  -5 -11   3    0.94    0.28
   0 -12   3    3.33    0.35
   0 -12   3    2.63    0.39
   0 -12  -3    3.18    0.35
   1 -12   3    1.04    0.24
  -1 -12  -3    1.16    0.25
  -1 -12  -3    0.91    0.30
  -1 -12   3    0.99    0.28
   1 -12  -3    1.06    0.23
  -1 -12   3    0.84    0.23
   2 -12   3    3.02    0.34
  -2 -12  -3    2.66    0.40
  -2 -12  -3    2.38    0.33
  -2 -12   3    2.50    0.37
  -2 -12   3    2.62    0.35
   3 -12   3    0.61    0.22
  -3 -12  -3    0.39    0.30
  -3 -12  -3    0.48    0.23
  -3 -12   3    0.37    0.27
  -3 -12   3    0.65    0.23
  -4 -12  -3    2.28    0.42
  -4 -12   3    2.24    0.38
   0 -13   3    5.38    0.47
   0 -13  -3    6.01    0.48
  -1 -13  -3    1.08    0.26
  -1 -13  -3    1.20    0.34
   1 -13   3    1.37    0.30
  -1 -13   3    1.23    0.27
  -1 -13   3    1.15    0.33
   2 -13   3    1.13    0.26
  -2 -13  -3    0.74    0.33
  -2 -13  -3    1.02    0.26
  -2 -13   3    0.99    0.32
  -3 -13  -3    2.20    0.43
  -3 -13   3    2.70    0.41
   0   0   4    0.08    0.03
  -1   0   4  302.08   11.47
   1   0   4  313.63   11.01
  -1   0   4  315.69   11.01
   1   0  -4  319.87   11.48
   2   0  -4    7.65    0.31
  -2   0  -4    8.02    0.32
  -2   0   4    7.51    0.31
  -2   0   4    7.70    0.30
  -3   0  -4    0.32    0.06
  -3   0  -4    0.44    0.06
  -3   0   4    0.43    0.04
  -3   0   4    0.41    0.06
  -4   0   4   11.43    0.44
  -4   0  -4   11.63    0.48
  -4   0   4   11.82    0.46
  -4   0  -4   12.41    0.48
  -5   0   4   19.82    0.74
  -5   0   4   18.81    0.71
  -5   0  -4   18.77    0.75
  -6   0  -4    5.20    0.28
  -6   0   4    4.93    0.25
  -7   0   4   25.13    0.95
  -7   0  -4   24.33    0.99
  -8   0  -4    1.82    0.21
  -9   0   4    6.61    0.37
   0   1   4  130.11    5.16
   0  -1   4  162.16    5.17
   1  -1   4  457.14   16.36
   1  -1   4  458.23   15.78
  -1   1   4  436.14   15.81
  -1  -1   4  443.76   15.79
  -2   1   4   19.75    0.75
  -2  -1  -4   20.97    0.76
   2  -1   4   20.55    0.76
  -2  -1   4   20.24    0.74
  -2   1  -4   20.05    0.77
   2  -1  -4   20.54    0.76
  -2  -1   4   20.03    0.79
  -3   1   4   25.61    0.97
  -3  -1  -4   26.58    0.97
  -3   1   4   27.62    1.01
  -3  -1   4   25.93    1.02
  -3   1  -4   26.18    0.99
  -3   1  -4   26.21    0.99
  -4   1   4   13.96    0.56
  -4   1   4   13.37    0.52
  -4  -1  -4   12.84    0.53
  -4  -1  -4   13.99    0.53
  -4  -1   4   12.20    0.57
  -4   1  -4   13.17    0.55
  -4   1  -4   14.17    0.56
  -5   1   4    6.49    0.34
  -5  -1  -4    6.58    0.31
  -5   1   4    6.58    0.30
  -5  -1  -4    6.64    0.31
  -5   1  -4    6.52    0.33
  -6   1   4   24.85    0.96
  -6  -1  -4   25.18    0.97
  -6  -1   4   25.12    0.92
  -6   1  -4   24.55    0.99
  -7  -1  -4    3.84    0.26
  -7   1   4    4.42    0.27
  -7  -1   4    4.32    0.22
  -7   1  -4    3.70    0.28
  -8   1   4    2.13    0.20
  -8   1  -4    1.51    0.20
  -9   1   4    0.29    0.15
  -9   1  -4    0.32    0.17
  -9  -1   4    0.40    0.13
   0  -2   4  169.47    6.25
   0   2   4  149.30    6.03
   0  -2  -4  193.54    6.26
  -1   2   4   19.96    0.76
   1  -2   4   19.25    0.77
   1  -2   4   20.19    0.80
  -1   2   4   20.17    0.76
   1   2   4   22.22    0.76
  -1  -2   4   19.85    0.76
   1  -2  -4   20.55    0.76
  -2  -2  -4  145.69    5.04
  -2   2   4  140.17    5.05
   2  -2   4  145.55    5.05
   2  -2   4  141.83    5.26
  -2  -2   4  144.30    5.24
  -2   2  -4  140.18    5.06
  -2  -2   4  139.65    5.05
  -3  -2  -4    8.82    0.37
   3  -2   4    8.70    0.44
  -3   2   4    8.89    0.39
  -3   2   4    9.08    0.43
  -3   2  -4    8.19    0.39
  -3  -2   4   10.90    0.43
   3  -2  -4    8.97    0.36
   3  -2  -4    9.25    0.37
  -4  -2  -4    3.02    0.16
  -4   2   4    3.38    0.23
   4  -2   4    2.74    0.23
  -4   2   4    2.90    0.18
  -4  -2   4    2.92    0.21
  -4   2  -4    2.52    0.19
   4  -2  -4    2.57    0.16
  -4   2  -4    2.96    0.21
  -5   2   4    3.88    0.23
  -5  -2  -4    3.57    0.20
   5  -2   4    3.60    0.29
   5  -2  -4    3.81    0.23
  -5   2  -4    3.60    0.24
  -6   2   4    1.17    0.15
  -6   2  -4    1.12    0.16
   7  -2   4   16.34    0.81
  -7   2   4   15.93    0.69
  -7   2  -4   15.67    0.71
   8  -2   4    1.57    0.28
  -8   2   4    1.93    0.21
  -8   2  -4    1.64    0.22
  -8  -2   4    2.12    0.16
  -9   2   4    0.61    0.17
  -9   2  -4    0.40    0.18
  -9  -2   4    0.27    0.12
   0  -3  -4   75.63    2.76
   0  -3   4   73.34    2.78
   0   3   4   73.68    2.67
   0  -3   4   75.55    2.69
   1  -3   4   51.59    1.94
  -1   3   4   53.90    1.96
   1  -3   4   51.93    2.00
  -1  -3  -4   52.35    2.00
  -1   3   4   53.17    1.93
   1  -3  -4   52.50    1.97
   1   3   4   52.55    1.91
  -1  -3   4   52.18    2.00
  -1  -3   4   57.67    1.94
  -2   3   4   34.12    1.30
  -2  -3  -4   35.86    1.28
  -2   3   4   34.83    1.30
  -2  -3  -4   36.02    1.38
   2  -3   4   34.36    1.36
   2  -3   4   33.61    1.30
  -2   3  -4   33.80    1.30
   2  -3  -4   35.87    1.33
  -2  -3   4   34.65    1.28
   2  -3  -4   35.66    1.30
  -2  -3   4   35.21    1.36
   3  -3   4   13.49    0.56
   3  -3   4   13.69    0.61
  -3  -3  -4   13.62    0.54
  -3   3   4   13.69    0.57
  -3   3  -4   13.40    0.58
  -3  -3   4   14.58    0.61
   3  -3  -4   13.68    0.53
  -4   3   4    2.37    0.18
   4  -3   4    2.68    0.22
  -4  -3  -4    2.54    0.16
  -4  -3   4    2.54    0.21
   4  -3  -4    2.49    0.15
  -4   3  -4    2.15    0.19
   5  -3   4    7.08    0.41
  -5   3   4    7.08    0.35
  -5  -3   4    6.38    0.39
   5  -3  -4    6.37    0.32
  -5   3  -4    6.65    0.36
  -6   3   4    7.50    0.39
   6  -3   4    7.40    0.45
  -6   3  -4    7.06    0.40
  -7   3   4    1.34    0.18
   7  -3   4    1.83    0.25
  -7   3  -4    1.39    0.20
  -8   3   4   -0.20    0.12
  -8   3  -4    0.07    0.15
  -9   3   4    1.54    0.23
  -9   3  -4    1.74    0.25
   0  -4   4    5.07    0.28
   0  -4   4    5.03    0.28
   0   4   4    5.14    0.26
   0   4  -4    5.09    0.25
   0  -4  -4    5.34    0.26
  -1  -4  -4   44.56    1.75
   1  -4   4   43.97    1.70
  -1   4   4   47.11    1.69
   1  -4   4   45.17    1.75
  -1   4  -4   50.01    1.69
   1  -4  -4   44.37    1.71
  -1  -4   4   47.02    1.70
  -1  -4   4   44.75    1.66
   1   4   4   44.85    1.66
  -1  -4   4   44.82    1.75
  -2   4   4  108.23    4.03
   2  -4   4  112.36    4.19
  -2  -4  -4  112.02    4.01
   2  -4   4  115.67    4.05
  -2  -4  -4  112.16    4.20
  -2  -4   4  112.22    4.19
  -2  -4   4  112.53    4.00
   2  -4  -4  112.89    4.13
  -2  -4   4  111.05    4.03
   2  -4  -4  117.01    4.08
  -2   4  -4  112.00    4.04
  -3  -4  -4   17.57    0.80
  -3  -4  -4   18.61    0.71
  -3   4   4   17.61    0.74
   3  -4   4   17.84    0.77
   3  -4   4   17.85    0.73
  -3  -4   4   18.15    0.78
  -3  -4   4   19.13    0.71
  -3   4  -4   17.89    0.74
   3  -4  -4   17.57    0.70
  -4  -4  -4   14.23    0.56
   4  -4   4   14.22    0.64
  -4   4   4   14.18    0.61
   4  -4  -4   13.78    0.56
  -4   4  -4   13.59    0.61
  -4  -4   4   13.39    0.65
   5  -4   4   26.25    1.10
  -5   4   4   25.96    1.04
  -5   4  -4   26.25    1.05
  -5  -4   4   25.13    1.11
   6  -4   4    1.77    0.21
  -6   4   4    1.88    0.20
  -6  -4   4    1.64    0.22
  -6   4  -4    1.94    0.21
   7  -4   4    0.92    0.20
  -7   4   4    0.82    0.16
  -7   4  -4    0.76    0.18
  -8   4   4    5.70    0.38
  -8   4  -4    5.07    0.38
   0  -5  -4   72.20    2.69
   0   5   4   72.50    2.60
   0  -5   4   68.54    2.71
   0  -5   4   71.93    2.64
   0   5  -4   73.09    2.59
  -1  -5  -4   17.52    0.74
  -1   5   4   18.52    0.71
   1  -5   4   17.26    0.73
   1  -5   4   17.36    0.75
   1   5   4   17.39    0.69
   1  -5  -4   17.53    0.78
  -1   5  -4   17.12    0.70
  -1  -5   4   16.93    0.75
  -1  -5   4   17.11    0.73
   1  -5  -4   17.09    0.71
   2  -5   4    7.97    0.40
  -2  -5  -4    7.30    0.41
  -2   5   4    7.65    0.38
   2  -5   4    7.59    0.40
  -2  -5   4    7.39    0.39
  -2  -5   4    7.64    0.40
  -2   5  -4    7.42    0.38
   2  -5  -4    7.86    0.35
  -2  -5   4    7.83    0.35
   2  -5  -4    8.29    0.44
   3  -5   4   58.21    2.30
  -3  -5  -4   58.59    2.34
   3  -5   4   64.13    2.23
  -3   5   4   57.68    2.22
   3  -5  -4   59.32    2.24
  -3  -5   4   62.38    2.17
  -3   5  -4   58.91    2.23
  -3  -5   4   59.05    2.32
  -3  -5   4   60.96    2.21
  -4   5   4   19.93    0.87
  -4  -5  -4   20.75    0.95
   4  -5   4   20.92    0.91
   4  -5  -4   20.57    0.83
  -4  -5   4   22.65    0.80
  -4   5  -4   20.40    0.88
  -4  -5   4   21.93    0.94
   5  -5   4    2.63    0.25
  -5   5   4    2.23    0.22
  -5  -5   4    1.94    0.23
  -5   5  -4    2.74    0.25
   6  -5   4    0.51    0.15
  -6   5   4    0.48    0.15
  -6  -5   4    0.49    0.16
  -6   5  -4    0.56    0.16
  -7   5   4    3.72    0.31
   7  -5   4    3.74    0.32
  -7   5  -4    3.08    0.30
  -8   5   4    0.56    0.20
  -8   5  -4    0.83    0.21
   0   6  -4    1.96    0.18
   0  -6   4    2.06    0.20
   0  -6  -4    2.05    0.18
   0   6   4    1.92    0.17
   0  -6   4    1.98    0.19
   1  -6   4   45.45    1.86
   1  -6   4   46.88    1.82
  -1   6   4   47.92    1.79
  -1  -6  -4   49.30    1.87
  -1  -6   4   47.54    1.87
   1   6   4   49.91    1.76
  -1  -6   4   49.89    1.83
   1  -6  -4   47.59    1.87
   1  -6  -4   46.43    1.82
  -1   6  -4   45.78    1.78
  -2  -6  -4   16.84    0.79
  -2   6   4   17.48    0.75
   2  -6   4   17.48    0.77
   2  -6   4   17.24    0.78
   2  -6  -4   17.24    0.73
  -2   6  -4   17.80    0.75
  -2  -6   4   17.86    0.80
  -2  -6   4   18.14    0.77
   2  -6  -4   19.00    0.83
   3  -6   4   10.45    0.53
  -3  -6  -4   11.28    0.57
  -3   6   4    9.91    0.51
   3  -6  -4   10.70    0.47
  -3   6  -4   10.60    0.51
  -3  -6   4   10.56    0.52
  -3  -6   4   10.59    0.55
   4  -6   4   13.02    0.63
  -4  -6  -4   12.30    0.66
  -4   6   4   12.80    0.62
  -4   6  -4   13.79    0.62
  -4  -6   4   12.49    0.65
  -4  -6   4   13.21    0.59
   5  -6   4    2.23    0.24
  -5   6   4    2.83    0.26
  -5  -6   4    2.66    0.23
  -5  -6   4    2.13    0.25
  -5   6  -4    2.29    0.23
  -6   6   4    8.30    0.49
   6  -6   4    8.56    0.50
  -6  -6   4    8.39    0.53
  -6   6  -4    8.89    0.50
  -7   6   4    2.72    0.28
  -7  -6   4    2.22    0.29
  -7   6  -4    2.28    0.27
  -8   6   4    1.82    0.27
  -8   6  -4    2.07    0.28
  -8  -6   4    1.80    0.18
   0  -7   4    1.82    0.21
   0   7   4    1.77    0.17
   0  -7  -4    1.35    0.17
   0  -7   4    1.55    0.21
   0  -7  -4    1.62    0.24
  -1   7   4    1.28    0.15
   1  -7   4    1.43    0.18
   1  -7   4    1.03    0.18
  -1  -7  -4    1.07    0.16
   1  -7  -4    1.07    0.21
  -1   7  -4    1.42    0.16
  -1  -7   4    1.18    0.20
   1  -7  -4    0.85    0.13
  -1  -7   4    1.38    0.18
   2  -7   4   20.70    0.92
  -2   7   4   22.05    0.90
  -2  -7  -4   21.55    0.95
   2  -7   4   20.37    0.92
  -2  -7   4   20.78    0.95
   2  -7  -4   21.14    0.88
   2  -7  -4   22.76    0.98
  -2  -7   4   21.74    0.93
  -2   7  -4   21.09    0.89
  -3  -7  -4    1.73    0.22
  -3   7   4    1.11    0.18
   3  -7   4    1.72    0.21
   3  -7  -4    1.58    0.16
  -3  -7   4    1.34    0.20
  -3   7  -4    1.55    0.19
  -4   7   4   28.32    1.15
  -4  -7  -4   28.55    1.25
   4  -7   4   26.29    1.17
  -4  -7   4   27.73    1.22
  -4   7  -4   28.33    1.16
  -4  -7   4   27.22    1.14
   5  -7   4    1.41    0.20
  -5  -7  -4    1.19    0.22
  -5   7   4    1.50    0.22
  -5  -7   4    1.37    0.23
  -5   7  -4    1.52    0.21
  -5  -7   4    1.53    0.21
  -6   7   4    2.53    0.28
   6  -7   4    2.05    0.26
  -6  -7   4    2.16    0.23
  -6   7  -4    2.32    0.27
  -6  -7   4    1.83    0.27
  -7   7   4    0.68    0.21
  -7   7  -4    0.74    0.22
  -7  -7   4    0.99    0.19
  -7  -7   4    1.01    0.24
  -8   7   4   -0.02    0.19
  -8   7  -4   -0.08    0.20
   0  -8   4    2.46    0.28
   0  -8   4    2.84    0.26
   0  -8  -4    1.92    0.29
   0  -8  -4    2.69    0.26
   1  -8   4    2.75    0.26
   1  -8   4    2.48    0.27
  -1  -8  -4    2.54    0.25
   1  -8  -4    2.84    0.31
  -1  -8   4    3.04    0.30
  -1  -8   4    3.17    0.28
   1  -8  -4    2.99    0.24
  -2   8   4    1.06    0.18
   2  -8   4    0.92    0.18
  -2  -8  -4    1.31    0.20
   2  -8   4    1.17    0.21
  -2  -8   4    1.04    0.19
  -2  -8   4    1.11    0.21
   2  -8  -4    0.90    0.15
  -3   8   4    1.69    0.21
   3  -8   4    1.56    0.21
  -3  -8  -4    1.59    0.22
  -3  -8   4    1.58    0.23
  -3  -8   4    1.34    0.22
  -3   8  -4    1.91    0.23
  -4  -8  -4    4.86    0.41
  -4   8   4    5.82    0.39
   4  -8   4    5.42    0.38
  -4  -8   4    5.52    0.40
  -4  -8   4    5.80    0.42
  -4   8  -4    6.00    0.40
   5  -8   4    1.90    0.23
  -5  -8  -4    1.89    0.28
  -5   8   4    1.37    0.23
  -5  -8   4    2.12    0.25
  -5  -8   4    1.69    0.26
  -5   8  -4    1.89    0.25
  -6   8   4    0.26    0.19
  -6   8  -4    0.14    0.17
  -6  -8   4    0.33    0.18
  -6  -8   4    0.29    0.17
  -7   8   4    0.30    0.21
  -7   8  -4    0.27    0.22
  -7  -8   4    0.82    0.19
  -7  -8   4    0.91    0.26
   0  -9   4   20.55    0.94
   0  -9   4   19.35    0.92
   0  -9  -4   19.77    0.98
   0  -9  -4   19.38    0.89
   1  -9   4    5.71    0.42
   1  -9   4    4.86    0.37
  -1  -9  -4    5.73    0.38
  -1  -9  -4    5.09    0.46
  -1  -9   4    5.46    0.40
  -1  -9   4    5.16    0.41
   1  -9  -4    5.88    0.47
   1  -9  -4    5.32    0.35
  -2  -9  -4    1.44    0.22
   2  -9   4    1.66    0.22
  -2  -9   4    1.44    0.23
   2  -9  -4    1.66    0.19
  -2  -9   4    1.95    0.27
   3  -9   4   17.53    0.85
  -3  -9  -4   18.02    0.89
  -3  -9   4   18.46    0.87
  -3  -9   4   17.97    0.90
  -4  -9  -4    0.88    0.23
   4  -9   4    1.28    0.22
  -4   9   4    1.19    0.22
  -4  -9   4    1.35    0.24
  -4  -9   4    1.32    0.24
  -5   9   4    0.23    0.20
   5  -9   4    0.47    0.18
  -5  -9  -4    0.61    0.22
  -5  -9   4    0.56    0.20
  -5  -9   4    0.02    0.18
  -5   9  -4    0.40    0.20
  -6   9   4    3.55    0.37
  -6  -9   4    3.35    0.33
  -6  -9   4    3.90    0.40
  -6   9  -4    3.71    0.36
  -7   9   4    0.38    0.23
  -7  -9   4    0.07    0.19
  -7   9  -4    0.26    0.22
   0 -10  -4   -0.18    0.12
   0 -10  -4   -0.02    0.19
   0 -10   4   -0.23    0.16
   0 -10   4   -0.10    0.13
   1 -10   4    5.97    0.42
  -1 -10  -4    5.14    0.49
   1 -10   4    5.66    0.47
  -1 -10  -4    5.77    0.41
  -1 -10   4    5.96    0.43
  -1 -10   4    5.95    0.47
   1 -10  -4    5.71    0.39
  -2 -10  -4    0.17    0.15
   2 -10   4    0.27    0.17
  -2 -10  -4   -0.03    0.23
  -2 -10   4    0.58    0.23
  -2 -10   4    0.40    0.17
   2 -10  -4    0.36    0.14
  -3 -10  -4    0.07    0.17
   3 -10   4    0.16    0.16
  -3 -10   4   -0.25    0.16
  -3 -10   4    0.06    0.19
   4 -10   4    4.43    0.37
  -4 -10  -4    5.68    0.46
  -4 -10   4    4.31    0.41
  -4 -10   4    4.16    0.40
  -5 -10  -4    4.87    0.45
  -5 -10   4    5.02    0.44
  -5 -10   4    4.77    0.44
  -6 -10   4    0.23    0.21
   0 -11  -4    6.28    0.56
   0 -11  -4    5.41    0.40
   0 -11   4    5.48    0.43
   0 -11   4    5.28    0.47
   1 -11   4    8.33    0.54
  -1 -11  -4    7.95    0.61
  -1 -11  -4    8.22    0.53
  -1 -11   4    7.22    0.55
   1 -11  -4    7.79    0.49
  -1 -11   4    8.05    0.54
  -2 -11  -4    0.88    0.22
   2 -11   4    1.03    0.23
  -2 -11  -4    1.05    0.32
  -2 -11   4    1.48    0.26
  -2 -11   4    1.18    0.27
   3 -11   4    0.62    0.21
  -3 -11  -4    0.90    0.29
  -3 -11  -4    0.71    0.21
  -3 -11   4    0.79    0.25
  -3 -11   4    0.66    0.23
   4 -11   4    3.55    0.35
  -4 -11  -4    2.81    0.36
  -4 -11   4    2.75    0.35
  -4 -11   4    3.26    0.38
  -5 -11   4    3.17    0.39
   0 -12  -4    0.04    0.16
   0 -12   4    0.13    0.23
   0 -12   4    0.22    0.20
  -1 -12  -4   -0.03    0.16
   1 -12   4    0.07    0.19
  -1 -12  -4    0.14    0.26
  -1 -12   4    0.01    0.22
  -1 -12   4    0.08    0.18
  -2 -12  -4    1.80    0.29
  -2 -12  -4    1.62    0.35
   2 -12   4    1.92    0.29
  -2 -12   4    1.34    0.31
  -2 -12   4    1.23    0.27
  -3 -12  -4    0.63    0.22
  -3 -12  -4    0.49    0.32
   3 -12   4   -0.02    0.20
  -3 -12   4    0.51    0.23
  -3 -12   4    0.32    0.25
  -4 -12  -4    4.83    0.55
  -4 -12   4    5.77    0.53
   0 -13   4    0.59    0.25
   0 -13  -4    1.21    0.27
   1 -13   4    2.60    0.35
  -1 -13  -4    3.12    0.45
  -1 -13  -4    2.28    0.33
  -1 -13   4    2.67    0.41
  -2 -13  -4    0.21    0.21
  -2 -13  -4    0.20    0.30
   2 -13   4    0.10    0.21
  -2 -13   4    0.27    0.26
   0   0   5    0.04    0.03
   0   0   5    0.02    0.03
   1   0   5   39.58    1.51
  -1   0   5   42.11    1.55
   1   0  -5   43.69    1.55
  -1   0   5   41.78    1.51
  -2   0   5  202.72    7.40
  -2   0   5  214.13    7.68
   2   0  -5  213.41    7.67
  -3   0   5    0.40    0.06
  -3   0  -5    0.33    0.07
  -3   0   5    0.31    0.05
  -4   0   5    3.59    0.17
  -4   0  -5    3.22    0.20
  -4   0  -5    3.24    0.20
  -4   0   5    3.66    0.20
  -5   0   5    7.40    0.34
  -5   0   5    7.11    0.30
  -5   0  -5    7.22    0.35
  -6   0   5   34.46    1.31
  -6   0  -5   37.49    1.37
  -7   0   5   10.15    0.43
  -7   0  -5    9.20    0.47
  -8   0   5   10.14    0.47
  -9   0   5    0.37    0.14
   0   1   5   95.99    3.63
   0  -1   5  108.67    3.77
  -1   1   5   21.06    0.81
  -1   1   5   22.80    0.82
   1  -1   5   21.85    0.87
   1  -1   5   22.18    0.82
  -1  -1   5   21.98    0.81
   2  -1   5   26.18    1.06
   2  -1   5   25.95    0.98
  -2  -1  -5   26.98    0.98
  -2   1   5   25.80    0.97
  -2  -1   5   27.65    1.02
  -2  -1   5   26.18    0.96
  -3  -1  -5   20.69    0.79
  -3   1   5   20.62    0.79
  -3  -1   5   20.86    0.77
  -3  -1   5   22.36    0.84
   3  -1  -5   21.26    0.80
  -3   1  -5   20.20    0.81
  -4   1   5   21.69    0.81
  -4   1   5   22.84    0.86
  -4  -1  -5   21.18    0.82
  -4   1  -5   20.72    0.84
  -4  -1   5   20.82    0.86
  -4  -1   5   21.21    0.78
  -4   1  -5   20.76    0.84
  -5   1   5   36.88    1.41
  -5  -1   5   39.58    1.39
  -5   1  -5   38.27    1.44
  -6   1   5   23.95    0.93
  -6  -1   5   24.28    0.90
  -6  -1   5   23.89    0.88
  -6   1  -5   23.79    0.96
  -7   1   5    4.85    0.28
  -7  -1   5    4.65    0.23
  -7   1  -5    4.38    0.31
  -8   1   5    2.97    0.24
   8  -1   5    2.35    0.33
  -8   1  -5    2.27    0.24
  -8  -1   5    2.35    0.19
  -9   1   5    4.41    0.32
  -9  -1   5    4.40    0.28
   0  -2   5   78.40    3.16
   0  -2   5   92.71    3.06
  -1   2   5  155.89    5.64
   1  -2   5  152.03    5.66
  -1   2   5  153.44    5.46
   1  -2   5  158.05    5.46
  -1  -2   5  150.67    5.45
   2  -2   5   69.20    2.55
  -2   2   5   70.84    2.54
  -2  -2  -5   73.14    2.54
   2  -2   5   71.45    2.67
  -2  -2   5   70.57    2.53
  -2  -2   5   70.52    2.64
  -2   2  -5   69.70    2.55
  -3  -2  -5   62.18    2.20
  -3   2   5   61.20    2.21
   3  -2   5   60.88    2.34
  -3  -2   5   61.11    2.30
  -3   2  -5   58.20    2.22
  -3  -2   5   61.07    2.18
   3  -2  -5   61.66    2.25
   3  -2  -5   61.71    2.25
  -4   2   5   14.12    0.58
   4  -2   5   14.63    0.67
  -4   2   5   15.26    0.65
  -4  -2  -5   14.09    0.57
  -4  -2   5   14.09    0.63
   4  -2  -5   14.20    0.57
  -4   2  -5   14.65    0.61
   5  -2   5   13.95    0.71
  -5   2   5   15.64    0.62
  -5  -2   5   15.03    0.68
   5  -2  -5   14.71    0.62
  -5   2  -5   15.94    0.65
   6  -2   5   29.60    1.25
  -6   2   5   28.31    1.10
  -6   2  -5   27.54    1.13
   7  -2   5    3.60    0.35
  -7   2   5    3.35    0.26
  -7   2  -5    3.24    0.27
   8  -2   5    2.02    0.31
  -8   2   5    2.27    0.23
  -8   2  -5    2.16    0.24
  -8  -2   5    2.76    0.16
  -9   2   5    0.11    0.14
  -9   2  -5   -0.07    0.15
  -9  -2   5   -0.20    0.10
   0  -3   5    0.34    0.08
   0   3   5    0.45    0.07
   0  -3   5    0.53    0.08
   1  -3   5   11.31    0.51
   1  -3   5   10.86    0.49
  -1   3   5   11.44    0.48
  -1   3   5   11.80    0.46
  -1  -3  -5   11.43    0.51
  -1  -3   5   12.39    0.51
  -1  -3   5   12.02    0.48
   1  -3  -5   11.86    0.46
   1   3   5   11.76    0.47
   2  -3   5   80.26    3.03
   2  -3   5   80.97    2.92
  -2   3   5   78.53    2.91
  -2  -3  -5   84.44    2.90
  -2   3   5   82.08    2.97
  -2  -3   5   78.56    3.02
   2  -3  -5   82.25    2.95
  -2  -3   5   79.48    2.90
  -2   3  -5   78.97    2.92
   2  -3  -5   82.19    2.98
  -3   3   5   41.00    1.50
  -3  -3  -5   41.37    1.48
   3  -3   5   39.48    1.50
   3  -3   5   40.54    1.59
  -3  -3   5   39.24    1.46
  -3   3  -5   40.80    1.51
  -3  -3   5   40.55    1.57
   3  -3  -5   39.81    1.49
  -4   3   5   20.99    0.86
  -4  -3  -5   21.71    0.83
   4  -3   5   21.50    0.93
   4  -3  -5   22.07    0.83
  -4   3  -5   22.23    0.88
  -4  -3   5   21.07    0.91
   5  -3   5   15.26    0.73
  -5   3   5   16.16    0.66
  -5   3  -5   15.59    0.68
  -5  -3   5   14.70    0.70
   6  -3   5    2.04    0.24
  -6   3   5    1.84    0.19
  -6   3  -5    1.82    0.20
  -7   3   5    1.92    0.21
   7  -3   5    2.02    0.26
  -7   3  -5    2.03    0.22
   8  -3   5    5.25    0.43
  -8   3   5    5.56    0.36
  -8   3  -5    4.79    0.37
  -9   3   5    0.28    0.17
  -9   3  -5    0.28    0.18
   0  -4   5   55.21    2.16
   0   4   5   55.45    2.08
   0  -4  -5   56.31    2.14
   0  -4   5   61.10    2.10
  -1   4   5   25.17    1.00
   1  -4   5   26.17    1.05
   1  -4   5   25.71    1.01
  -1  -4  -5   25.93    1.04
  -1  -4   5   26.38    1.05
   1  -4  -5   26.19    1.00
  -1  -4   5   25.84    0.98
   1   4   5   25.75    0.98
  -1  -4   5   26.33    1.01
  -2   4   5    3.23    0.21
  -2  -4  -5    3.45    0.24
   2  -4   5    3.06    0.21
   2  -4   5    3.44    0.23
  -2  -4   5    3.39    0.23
  -2  -4   5    3.13    0.21
  -2   4  -5    3.30    0.22
   2  -4  -5    3.58    0.27
   2  -4  -5    3.27    0.17
   3  -4   5   56.05    2.19
   3  -4   5   60.67    2.30
  -3  -4  -5   64.09    2.17
  -3   4   5   60.47    2.20
  -3  -4   5   58.25    2.17
  -3   4  -5   60.14    2.21
   3  -4  -5   59.00    2.20
  -3  -4   5   58.19    2.29
   4  -4   5    7.89    0.42
  -4   4   5    7.62    0.39
  -4  -4   5    7.92    0.42
  -4   4  -5    7.48    0.40
  -4  -4   5    7.70    0.34
   4  -4  -5    7.74    0.33
   5  -4   5   10.87    0.57
  -5   4   5   11.06    0.53
  -5   4  -5   11.99    0.56
  -5  -4   5   11.24    0.58
   6  -4   5    3.41    0.31
  -6   4   5    3.67    0.27
  -6  -4   5    3.68    0.31
  -6   4  -5    3.56    0.29
  -7   4   5    4.91    0.33
   7  -4   5    4.76    0.38
  -7   4  -5    4.10    0.33
  -8   4   5    1.86    0.23
  -8   4  -5    1.50    0.24
   0  -5   5   37.60    1.44
   0   5   5   38.18    1.42
   0  -5   5   35.92    1.48
   0  -5  -5   38.87    1.46
  -1  -5  -5   37.31    1.47
   1  -5   5   36.71    1.47
   1  -5   5   36.17    1.43
  -1   5   5   36.85    1.41
   1  -5  -5   38.32    1.43
  -1   5  -5   38.03    1.41
  -1  -5   5   35.88    1.42
  -1  -5   5   37.65    1.48
   1   5   5   38.19    1.39
   2  -5   5   15.35    0.70
  -2   5   5   15.86    0.67
  -2  -5  -5   16.65    0.72
   2  -5   5   15.87    0.68
  -2  -5   5   15.85    0.63
  -2  -5   5   15.53    0.67
   2  -5  -5   15.51    0.63
  -2   5  -5   16.11    0.67
  -2  -5   5   15.43    0.70
   2  -5  -5   16.25    0.73
  -3  -5  -5   28.29    1.23
  -3   5   5   29.00    1.16
   3  -5   5   31.51    1.16
   3  -5   5   29.11    1.20
  -3   5  -5   28.77    1.16
  -3  -5   5   30.19    1.14
  -3  -5   5   27.89    1.20
   3  -5  -5   29.10    1.12
  -3  -5   5   29.75    1.10
   4  -5   5   33.77    1.38
  -4   5   5   32.88    1.32
  -4   5  -5   33.53    1.33
  -4  -5   5   33.92    1.28
  -4  -5   5   34.58    1.40
   5  -5   5    4.12    0.32
  -5   5   5    4.10    0.30
  -5  -5   5    4.07    0.25
  -5  -5   5    4.02    0.32
  -5   5  -5    4.38    0.31
  -6   5   5    2.87    0.26
   6  -5   5    2.22    0.25
  -6  -5   5    2.43    0.27
  -6   5  -5    2.12    0.25
  -6  -5   5    2.62    0.19
   7  -5   5    1.92    0.25
  -7   5   5    2.17    0.24
  -7   5  -5    2.24    0.26
  -8   5   5    0.09    0.16
  -8   5  -5    0.17    0.17
   0   6  -5    7.42    0.36
   0  -6   5    6.83    0.39
   0   6   5    7.39    0.37
   0  -6   5    7.73    0.40
   0  -6  -5    6.85    0.37
  -1   6   5   19.33    0.80
   1  -6   5   19.14    0.83
   1  -6   5   17.98    0.81
  -1  -6  -5   19.29    0.83
   1  -6  -5   19.97    0.88
  -1   6  -5   17.95    0.79
  -1  -6   5   19.58    0.82
  -1  -6   5   19.53    0.84
   1  -6  -5   19.70    0.79
   1   6   5   19.21    0.77
  -2  -6  -5   43.95    1.75
  -2   6   5   44.29    1.67
   2  -6   5   44.77    1.74
   2  -6   5   42.99    1.68
  -2  -6   5   42.28    1.68
   2  -6  -5   44.93    1.67
  -2  -6   5   42.13    1.74
   2  -6  -5   44.69    1.74
  -2   6  -5   43.60    1.66
   3  -6   5   10.34    0.55
  -3  -6  -5   11.43    0.58
  -3   6   5   10.71    0.54
  -3  -6   5   11.33    0.57
  -3  -6   5   11.53    0.54
  -3   6  -5   11.28    0.54
   3  -6  -5   11.25    0.48
  -4   6   5    4.91    0.34
  -4  -6  -5    4.68    0.36
   4  -6   5    4.39    0.32
  -4   6  -5    5.08    0.33
  -4  -6   5    3.97    0.33
  -4  -6   5    4.64    0.31
  -5   6   5    9.39    0.50
   5  -6   5    9.10    0.50
  -5  -6   5    8.87    0.44
  -5  -6   5    8.94    0.53
  -5   6  -5    9.19    0.50
  -6   6   5    3.25    0.30
   6  -6   5    3.05    0.29
  -6  -6   5    2.85    0.24
  -6   6  -5    3.23    0.30
  -6  -6   5    3.35    0.33
   7  -6   5    5.52    0.42
  -7   6   5    5.52    0.40
  -7  -6   5    5.95    0.45
  -7   6  -5    5.72    0.42
  -7  -6   5    6.05    0.32
  -8   6   5    1.14    0.23
  -8   6  -5    0.67    0.22
  -8  -6   5    1.10    0.14
   0  -7   5    9.34    0.50
   0  -7   5    8.37    0.48
   0  -7  -5    9.06    0.45
  -1   7   5    8.73    0.44
   1  -7   5    8.60    0.48
   1  -7   5    8.17    0.47
  -1  -7  -5    8.52    0.46
  -1  -7   5    8.69    0.48
   1  -7  -5    7.66    0.50
  -1  -7   5    8.56    0.47
  -1   7  -5    8.70    0.44
   1  -7  -5    9.06    0.43
  -2   7   5   13.02    0.60
   2  -7   5   13.37    0.62
   2  -7   5   12.56    0.62
  -2  -7  -5   12.43    0.63
  -2  -7   5   11.51    0.62
   2  -7  -5   12.97    0.56
   2  -7  -5   12.13    0.67
  -2  -7   5   12.78    0.62
  -2   7  -5   12.08    0.59
   3  -7   5   41.27    1.67
  -3   7   5   41.52    1.62
  -3  -7  -5   40.96    1.70
  -3   7  -5   42.26    1.62
  -3  -7   5   39.69    1.61
  -3  -7   5   41.70    1.69
  -4   7   5    9.21    0.50
  -4  -7  -5    8.75    0.54
   4  -7   5    9.52    0.52
  -4  -7   5    8.49    0.48
  -4   7  -5    9.15    0.51
  -4  -7   5    9.04    0.53
   5  -7   5    7.90    0.48
  -5   7   5    8.43    0.48
  -5  -7   5    8.42    0.51
  -5  -7   5    7.19    0.43
  -5   7  -5    8.08    0.47
   6  -7   5    3.17    0.31
  -6   7   5    3.60    0.33
  -6  -7   5    3.05    0.32
  -6  -7   5    3.16    0.28
  -6   7  -5    3.37    0.32
  -7   7   5   -0.05    0.17
  -7  -7   5   -0.04    0.15
  -7  -7   5    0.12    0.14
  -7   7  -5    0.03    0.16
   0  -8   5   13.36    0.69
   0  -8  -5   14.56    0.66
   0  -8   5   13.91    0.69
   0  -8  -5   13.60    0.75
   1  -8   5    0.05    0.16
   1  -8   5    0.40    0.16
  -1  -8  -5    0.09    0.12
  -1  -8   5    0.19    0.16
   1  -8  -5    0.38    0.12
  -1  -8   5    0.25    0.14
   1  -8  -5   -0.01    0.16
  -2  -8  -5    5.32    0.37
  -2   8   5    5.48    0.36
   2  -8   5    5.12    0.36
   2  -8   5    5.75    0.39
   2  -8  -5    5.53    0.32
  -2  -8   5    4.89    0.37
  -2  -8   5    5.64    0.40
   3  -8   5    1.01    0.20
  -3  -8  -5    0.97    0.20
  -3   8   5    0.81    0.17
  -3  -8   5    1.03    0.20
  -3   8  -5    0.69    0.17
  -3  -8   5    0.98    0.19
  -4   8   5    4.60    0.37
  -4  -8  -5    5.00    0.40
   4  -8   5    4.82    0.36
  -4   8  -5    4.71    0.37
  -4  -8   5    5.06    0.39
  -4  -8   5    4.19    0.35
   5  -8   5    2.26    0.28
  -5   8   5    2.23    0.28
  -5  -8   5    2.73    0.27
  -5  -8   5    2.76    0.32
  -5   8  -5    2.50    0.28
  -6   8   5    0.63    0.21
   6  -8   5    0.75    0.20
  -6  -8   5    1.03    0.23
  -6   8  -5    0.87    0.23
  -6  -8   5    0.83    0.20
  -7   8   5    0.16    0.20
  -7   8  -5   -0.01    0.19
  -7  -8   5    0.31    0.20
  -7  -8   5    0.23    0.16
   0  -9   5    7.40    0.50
   0  -9  -5    6.91    0.53
   0  -9  -5    7.62    0.43
   0  -9   5    7.03    0.46
   1  -9   5    4.65    0.36
   1  -9   5    4.94    0.39
  -1  -9  -5    4.33    0.34
  -1  -9   5    5.21    0.39
   1  -9  -5    4.65    0.33
   1  -9  -5    4.21    0.41
  -1  -9   5    5.23    0.38
  -2  -9  -5    3.62    0.32
   2  -9   5    3.43    0.33
  -2  -9   5    3.34    0.33
   2  -9  -5    3.64    0.28
  -2  -9   5    2.84    0.31
  -3  -9  -5    3.87    0.35
   3  -9   5    4.18    0.35
  -3  -9   5    4.08    0.36
  -3  -9   5    4.00    0.37
  -4   9   5    0.65    0.19
  -4  -9  -5    0.46    0.19
   4  -9   5    0.45    0.18
  -4  -9   5    0.59    0.20
  -4  -9   5    0.28    0.19
  -5   9   5   12.05    0.64
  -5  -9  -5    9.10    0.64
   5  -9   5   11.03    0.62
  -5  -9   5   10.30    0.59
  -5  -9   5   10.05    0.64
  -6   9   5    0.78    0.24
  -6  -9   5    0.42    0.20
  -6  -9   5    0.46    0.21
  -6   9  -5    0.48    0.21
   0 -10   5    1.29    0.23
   0 -10   5    1.14    0.26
   0 -10  -5    1.02    0.28
   0 -10  -5    1.36    0.21
  -1 -10  -5    0.47    0.17
   1 -10   5    0.22    0.17
   1 -10   5    0.51    0.22
  -1 -10  -5    0.37    0.24
  -1 -10   5    0.28    0.17
  -1 -10   5    0.28    0.20
   1 -10  -5    0.32    0.15
  -2 -10  -5    5.81    0.44
   2 -10   5    6.30    0.45
  -2 -10   5    5.95    0.44
  -2 -10   5    6.30    0.48
   3 -10   5    6.09    0.44
  -3 -10  -5    5.60    0.44
  -3 -10   5    5.25    0.44
  -3 -10   5    5.83    0.46
  -4 -10  -5    3.83    0.38
   4 -10   5    3.26    0.33
  -4 -10   5    3.20    0.35
  -4 -10   5    3.86    0.37
  -5 -10  -5    0.66    0.23
   5 -10   5    0.35    0.19
  -5 -10   5    0.43    0.23
  -5 -10   5    0.93    0.23
  -6 -10   5    0.70    0.23
   0 -11   5    3.41    0.38
   0 -11  -5    3.47    0.34
   0 -11   5    3.61    0.35
   0 -11  -5    3.71    0.43
   1 -11   5    1.47    0.26
  -1 -11  -5    1.05    0.23
  -1 -11  -5    1.06    0.31
   1 -11  -5    1.49    0.22
  -1 -11   5    1.12    0.25
  -1 -11   5    1.06    0.28
  -2 -11  -5    0.15    0.17
  -2 -11  -5    0.00    0.25
   2 -11   5    0.17    0.19
  -2 -11   5    0.27    0.18
  -2 -11   5   -0.10    0.18
   3 -11   5    1.24    0.25
  -3 -11  -5    1.28    0.25
  -3 -11   5    1.39    0.27
  -3 -11   5    1.35    0.27
   4 -11   5    0.86    0.24
  -4 -11  -5    1.18    0.27
  -4 -11   5    0.46    0.24
  -4 -11   5    0.94    0.24
  -5 -11   5    0.19    0.23
   0 -12   5    0.53    0.21
   0 -12   5    0.07    0.23
   0 -12  -5    0.24    0.18
   1 -12   5    2.90    0.34
  -1 -12  -5    1.96    0.39
  -1 -12  -5    2.62    0.32
  -1 -12   5    3.07    0.39
  -1 -12   5    2.37    0.33
  -2 -12  -5    0.90    0.25
  -2 -12  -5    1.09    0.33
   2 -12   5    1.25    0.27
  -2 -12   5    1.24    0.27
  -2 -12   5    0.99    0.28
   3 -12   5    1.10    0.26
  -3 -12  -5    1.21    0.27
  -3 -12  -5    0.69    0.31
  -3 -12   5    1.59    0.32
  -3 -12   5    1.13    0.28
   4 -12   5    3.96    0.41
  -4 -12  -5    3.98    0.50
  -4 -12   5    3.34    0.41
   0 -13   5    0.04    0.18
   1 -13   5    2.25    0.34
  -1 -13  -5    1.48    0.28
  -1 -13   5    1.54    0.34
  -2 -13  -5    0.93    0.27
  -2 -13  -5    1.48    0.38
   2 -13   5    0.51    0.23
  -2 -13   5    0.44    0.27
   0   0   6  269.07    9.79
   0   0   6  267.52    9.45
  -1   0   6    1.29    0.09
   1   0  -6    1.41    0.09
   1   0   6    1.09    0.09
  -1   0   6    1.19    0.09
   2   0  -6   17.88    0.67
  -2   0   6   16.89    0.65
  -2   0   6   17.34    0.67
   2   0   6   17.26    0.66
  -3   0   6   18.88    0.75
  -3   0  -6   20.83    0.76
  -3   0   6   18.85    0.73
  -4   0   6   46.19    1.71
  -4   0  -6   48.60    1.75
  -5   0   6    7.00    0.30
  -6   0   6    2.80    0.18
  -7   0   6    1.63    0.16
  -8   0   6   -0.18    0.10
  -9   0   6    1.08    0.17
   0  -1   6    0.26    0.05
   0   1   6    0.31    0.05
   0  -1   6    0.39    0.06
   1  -1   6   37.44    1.42
  -1   1   6   36.57    1.37
  -1   1   6   35.84    1.35
   1  -1   6   37.60    1.35
  -1  -1   6   36.77    1.34
  -2   1   6  101.95    3.66
   2  -1   6  101.77    3.84
   2  -1   6  108.78    3.67
  -2  -1   6  102.63    3.79
  -2  -1   6   99.47    3.65
  -3  -1  -6   65.80    2.21
  -3   1   6   57.00    2.19
  -3  -1   6   59.32    2.28
   3  -1  -6   61.32    2.25
  -3  -1   6   61.63    2.18
  -4  -1  -6   53.69    1.98
  -4   1   6   54.36    1.97
  -4  -1   6   56.37    2.06
  -4  -1   6   53.54    1.94
  -4   1  -6   53.33    2.00
  -5   1   6    7.82    0.35
  -5  -1   6    7.77    0.31
  -5   1  -6    7.49    0.39
  -6   1   6    0.55    0.11
  -6   1  -6    0.54    0.14
  -6  -1   6    0.56    0.08
  -7   1   6    7.59    0.38
  -7  -1   6    7.34    0.32
  -7   1  -6    7.19    0.41
  -8   1   6    2.42    0.23
   8  -1   6    2.07    0.32
   9  -1   6    1.19    0.29
  -9   1   6    1.29    0.20
  -9  -1   6    1.47    0.17
   0  -2   6   63.14    2.25
   0  -2   6   61.61    2.33
   1  -2   6   68.59    2.60
   1  -2   6   67.69    2.50
  -1   2   6   73.46    2.55
  -1   2   6   68.90    2.50
  -1  -2   6   67.61    2.49
  -2   2   6   50.52    1.83
   2  -2   6   49.72    1.93
   2  -2   6   50.36    1.84
  -2  -2   6   50.21    1.82
  -2  -2   6   50.55    1.90
  -3  -2  -6  118.29    4.03
  -3   2   6  112.69    4.04
   3  -2   6  113.38    4.24
  -3  -2   6  112.91    4.01
  -3   2  -6  107.80    4.05
  -4   2   6    1.30    0.12
  -4  -2  -6    1.31    0.12
   4  -2   6    0.82    0.16
   4  -2  -6    1.08    0.09
  -4  -2   6    1.39    0.09
  -4   2  -6    1.17    0.14
   5  -2   6   26.32    1.15
  -5   2   6   26.04    1.02
  -5   2  -6   26.60    1.05
   6  -2   6   18.69    0.90
  -6   2   6   19.05    0.77
  -6   2  -6   18.56    0.80
   7  -2   6    2.83    0.32
  -7   2   6    3.02    0.24
  -7  -2   6    3.05    0.16
  -7   2  -6    2.54    0.25
  -8   2   6    1.49    0.20
   8  -2   6    1.85    0.30
  -8   2  -6    1.36    0.22
  -8  -2   6    1.55    0.13
  -9   2   6    3.19    0.30
   0   3   6   59.55    2.25
   0  -3   6   64.75    2.34
  -1   3   6   46.51    1.71
   1  -3   6   44.51    1.77
  -1   3   6   46.52    1.70
   1  -3   6   43.79    1.70
  -1  -3   6   44.50    1.69
  -1  -3   6   53.58    1.77
   1   3   6   43.95    1.68
  -2   3   6   12.28    0.52
   2  -3   6   12.55    0.52
   2  -3   6   12.20    0.55
  -2  -3   6   11.95    0.54
  -2  -3   6   11.94    0.50
   2  -3  -6   13.04    0.56
  -2   3  -6   11.82    0.52
   3  -3   6   45.91    1.80
   3  -3   6   46.20    1.70
  -3  -3  -6   45.44    1.69
  -3   3   6   46.59    1.71
  -3  -3   6   46.77    1.68
  -3   3  -6   45.29    1.72
  -3  -3   6   46.15    1.78
   4  -3   6    7.27    0.41
  -4   3   6    6.90    0.36
  -4   3  -6    7.33    0.38
  -4  -3   6    7.23    0.30
  -4  -3   6    7.18    0.38
  -5   3   6   40.73    1.56
   5  -3   6   41.86    1.69
  -5  -3   6   40.81    1.65
  -5   3  -6   41.69    1.59
   6  -3   6    9.16    0.54
  -6   3   6    9.43    0.47
  -6  -3   6    9.86    0.52
  -6   3  -6    9.62    0.49
   7  -3   6    2.82    0.31
  -7   3   6    2.56    0.25
  -7   3  -6    2.69    0.26
  -8   3   6    1.02    0.19
   8  -3   6    1.11    0.25
  -8   3  -6    0.89    0.20
   0  -4  -6  146.19    5.50
   0   4   6  144.95    5.32
   0  -4   6  165.39    5.35
   0  -4   6  141.56    5.52
  -1  -4  -6   42.75    1.66
   1  -4   6   42.74    1.61
   1  -4   6   42.55    1.67
  -1   4   6   42.58    1.60
   1   4   6   42.80    1.58
   1  -4  -6   43.68    1.61
  -1  -4   6   42.00    1.66
  -1  -4   6   44.08    1.60
   2  -4   6   29.07    1.13
  -2   4   6   28.93    1.09
   2  -4   6   28.16    1.17
  -2   4   6   29.59    1.12
  -2  -4   6   27.68    1.11
   2  -4  -6   29.29    1.17
  -2   4  -6   30.79    1.13
  -2  -4   6   28.23    1.16
   2  -4  -6   29.50    1.09
  -3   4   6    3.21    0.22
   3  -4   6    3.14    0.25
   3  -4   6    2.94    0.21
  -3  -4   6    2.50    0.19
  -3  -4   6    2.90    0.22
  -3   4  -6    3.24    0.24
   3  -4  -6    2.92    0.14
  -4   4   6   32.65    1.29
   4  -4   6   34.04    1.38
  -4  -4   6   33.41    1.36
  -4   4  -6   33.73    1.31
  -4  -4   6   33.47    1.25
   5  -4   6   24.93    1.12
  -5   4   6   27.15    1.06
  -5  -4   6   25.81    1.12
  -5   4  -6   26.96    1.07
  -5  -4   6   25.87    0.98
   6  -4   6    6.42    0.42
  -6   4   6    6.60    0.39
  -6  -4   6    6.47    0.41
  -6   4  -6    7.10    0.41
   7  -4   6    1.05    0.22
  -7   4   6    1.24    0.19
  -7   4  -6    1.30    0.20
  -8   4   6    1.99    0.24
   8  -4   6    2.22    0.30
  -8   4  -6    1.84    0.25
   0  -5  -6    0.03    0.06
   0  -5   6    0.00    0.08
   0  -5   6    0.28    0.10
   0   5   6    0.01    0.07
  -1  -5  -6    8.54    0.43
  -1   5   6    9.13    0.42
   1  -5   6    8.29    0.44
   1  -5   6    8.23    0.42
  -1  -5   6    8.53    0.42
   1   5   6    8.69    0.40
   1  -5  -6    8.86    0.39
  -1  -5   6    8.62    0.44
  -1   5  -6    8.88    0.42
  -2  -5  -6   41.99    1.73
   2  -5   6   42.01    1.66
  -2   5   6   43.49    1.66
   2  -5   6   45.84    1.74
  -2  -5   6   45.50    1.63
   2  -5  -6   44.23    1.65
  -2  -5   6   42.97    1.65
  -2   5  -6   45.14    1.66
  -2  -5   6   42.60    1.73
   2  -5  -6   45.14    1.72
  -3   5   6   37.07    1.43
   3  -5   6   36.39    1.49
   3  -5   6   37.83    1.43
  -3   5  -6   36.72    1.43
   3  -5  -6   36.95    1.39
  -3  -5   6   36.91    1.49
  -3  -5   6   36.56    1.37
  -3  -5   6   37.56    1.41
  -4   5   6   12.53    0.58
   4  -5   6   12.27    0.61
  -4  -5   6   12.92    0.62
  -4   5  -6   11.91    0.58
  -4  -5   6   12.32    0.55
   5  -5   6    3.24    0.27
  -5   5   6    2.50    0.24
  -5  -5   6    2.94    0.21
  -5   5  -6    3.20    0.28
  -5  -5   6    3.25    0.28
  -6   5   6    3.79    0.30
   6  -5   6    4.01    0.34
  -6   5  -6    4.06    0.33
  -6  -5   6    3.99    0.23
  -6  -5   6    3.41    0.32
   7  -5   6    0.75    0.21
  -7   5   6    0.51    0.17
  -7  -5   6    0.87    0.11
  -7  -5   6    0.89    0.20
  -7   5  -6    0.65    0.18
  -8   5   6    1.89    0.25
  -8   5  -6    2.24    0.28
   0  -6  -6    5.82    0.31
   0  -6   6    5.13    0.33
   0  -6   6    5.25    0.33
   0   6   6    5.61    0.31
  -1  -6  -6    8.90    0.45
  -1   6   6    9.58    0.44
   1  -6   6    8.67    0.47
   1  -6   6    8.41    0.45
   1  -6  -6    8.63    0.41
  -1   6  -6    9.00    0.44
  -1  -6   6    9.23    0.47
   1  -6  -6    7.70    0.50
  -1  -6   6    8.75    0.46
   2  -6   6    6.60    0.40
  -2   6   6    7.26    0.39
  -2  -6  -6    6.92    0.41
   2  -6   6    7.52    0.40
   2  -6  -6    7.61    0.47
   2  -6  -6    6.73    0.34
  -2  -6   6    7.09    0.39
  -2  -6   6    7.05    0.41
  -2   6  -6    7.42    0.39
  -3  -6  -6    9.43    0.53
  -3   6   6   10.21    0.51
   3  -6   6   10.13    0.53
  -3  -6   6    9.99    0.52
  -3  -6   6    9.35    0.48
  -3   6  -6    9.94    0.50
   4  -6   6    0.40    0.15
  -4   6   6    0.51    0.15
  -4   6  -6    0.70    0.16
  -4  -6   6    0.39    0.14
  -4  -6   6    0.71    0.16
  -5   6   6    0.59    0.15
   5  -6   6    0.42    0.16
  -5  -6   6    0.17    0.14
  -5   6  -6    0.33    0.15
  -5  -6   6    0.37    0.13
   6  -6   6    6.81    0.45
  -6   6   6    7.14    0.45
  -6  -6   6    7.53    0.38
  -6  -6   6    7.88    0.50
  -6   6  -6    7.08    0.46
   7  -6   6    1.02    0.23
  -7   6   6    1.23    0.22
  -7  -6   6    1.11    0.15
  -7  -6   6    1.29    0.24
  -7   6  -6    1.13    0.23
  -8   6   6    0.49    0.20
  -8  -6   6    0.47    0.11
  -8   6  -6    0.07    0.19
   0  -7   6    8.17    0.47
   0  -7   6    8.39    0.46
   0  -7  -6    8.36    0.43
  -1   7   6   19.02    0.81
   1  -7   6   18.96    0.86
  -1  -7  -6   19.02    0.85
   1  -7   6   20.26    0.86
  -1  -7   6   19.05    0.85
   1  -7  -6   19.27    0.81
  -1  -7   6   19.04    0.87
   1  -7  -6   18.70    0.91
  -2   7   6    1.11    0.17
  -2  -7  -6    1.19    0.18
   2  -7   6    0.94    0.18
   2  -7   6    1.31    0.20
  -2   7  -6    1.38    0.18
   2  -7  -6    1.19    0.14
  -2  -7   6    1.08    0.18
  -2  -7   6    1.09    0.18
   3  -7   6   25.18    1.12
  -3  -7  -6   26.11    1.16
  -3   7   6   27.59    1.10
  -3  -7   6   25.38    1.14
  -3  -7   6   26.77    1.10
  -3   7  -6   25.84    1.09
   4  -7   6   10.37    0.57
  -4   7   6   11.15    0.57
  -4   7  -6   11.49    0.58
  -4  -7   6   10.06    0.59
  -4  -7   6   10.82    0.55
   5  -7   6    4.49    0.36
  -5   7   6    4.26    0.35
  -5  -7   6    4.19    0.37
  -5   7  -6    4.30    0.36
  -5  -7   6    4.36    0.32
   6  -7   6    0.99    0.21
  -6   7   6    0.90    0.20
  -6  -7   6    1.01    0.21
  -6   7  -6    0.79    0.20
  -6  -7   6    0.78    0.17
  -7   7   6    1.54    0.26
  -7   7  -6    1.20    0.25
  -7  -7   6    1.50    0.28
  -7  -7   6    1.39    0.18
   0  -8  -6    8.35    0.45
   0  -8   6    7.87    0.48
   0  -8   6    8.08    0.48
   1  -8   6   25.46    1.12
  -1  -8  -6   26.46    1.13
   1  -8   6   25.98    1.14
   1  -8  -6   25.77    1.18
   1  -8  -6   25.94    1.08
  -1  -8   6   26.81    1.15
  -1  -8   6   26.23    1.12
   2  -8   6   11.97    0.64
   2  -8   6   13.12    0.64
  -2  -8  -6   11.99    0.64
  -2   8   6   13.26    0.62
  -2  -8   6   12.13    0.64
   2  -8  -6   11.85    0.56
  -2  -8   6   12.11    0.63
  -3   8   6    9.83    0.54
  -3  -8  -6    9.75    0.58
   3  -8   6    9.87    0.56
  -3  -8   6    9.93    0.56
  -3  -8   6   10.18    0.56
   4  -8   6    3.23    0.32
  -4  -8  -6    3.01    0.33
  -4   8   6    4.12    0.33
  -4  -8   6    3.27    0.32
  -4  -8   6    3.54    0.32
  -4   8  -6    3.62    0.32
   5  -8   6    0.33    0.17
  -5   8   6    0.36    0.18
  -5  -8   6    0.40    0.17
  -5   8  -6    0.63    0.19
  -5  -8   6    0.42    0.17
   6  -8   6    0.82    0.22
  -6   8   6    1.20    0.23
  -6  -8   6    1.40    0.21
  -6  -8   6    1.20    0.24
  -6   8  -6    1.35    0.24
  -7   8   6    0.80    0.24
  -7   8  -6    0.60    0.23
  -7  -8   6    1.18    0.20
  -7  -8   6    0.79    0.24
   0  -9   6    6.05    0.42
   0  -9   6    6.69    0.45
   0  -9  -6    5.99    0.38
   0  -9  -6    6.58    0.50
  -1  -9  -6    1.94    0.23
   1  -9   6    2.25    0.27
   1  -9   6    2.03    0.26
  -1  -9   6    2.27    0.27
   1  -9  -6    2.25    0.22
  -1  -9   6    1.96    0.25
   1  -9  -6    2.23    0.32
  -2  -9  -6   19.42    0.92
   2  -9   6   19.41    0.91
  -2  -9   6   19.29    0.92
  -2  -9   6   19.32    0.93
  -3  -9  -6    3.56    0.35
   3  -9   6    4.24    0.35
  -3  -9   6    3.74    0.36
  -3  -9   6    2.98    0.32
   4  -9   6    8.26    0.54
  -4  -9  -6    8.11    0.57
  -4   9   6    9.55    0.56
  -4  -9   6    9.25    0.58
  -4  -9   6    9.17    0.55
  -5   9   6    0.63    0.23
   5  -9   6    0.74    0.21
  -5  -9   6    0.63    0.21
  -5  -9   6    0.84    0.22
  -6   9   6   -0.12    0.20
  -6  -9   6    0.20    0.18
  -6  -9   6   -0.01    0.17
   0 -10  -6   18.64    0.89
   0 -10  -6   19.66    1.01
   0 -10   6   20.09    0.96
   0 -10   6   18.83    0.94
   1 -10   6    3.22    0.34
   1 -10   6    3.45    0.35
  -1 -10  -6    3.10    0.30
  -1 -10  -6    3.55    0.42
  -1 -10   6    3.56    0.36
   1 -10  -6    3.64    0.30
  -1 -10   6    3.21    0.33
   2 -10   6    3.07    0.33
  -2 -10  -6    3.92    0.35
  -2 -10   6    3.44    0.35
  -2 -10   6    3.70    0.35
   3 -10   6    2.23    0.29
  -3 -10  -6    2.47    0.31
  -3 -10   6    2.45    0.31
  -3 -10   6    2.00    0.29
  -4 -10  -6    1.68    0.28
   4 -10   6    1.55    0.24
  -4 -10   6    1.46    0.27
  -4 -10   6    1.60    0.27
   5 -10   6    0.16    0.19
  -5 -10   6    0.49    0.22
  -5 -10   6    0.32    0.20
  -6 -10   6    1.91    0.29
   0 -11   6    1.39    0.28
   0 -11   6    1.73    0.27
   0 -11  -6    1.47    0.23
   1 -11   6   -0.06    0.15
  -1 -11  -6    0.40    0.17
  -1 -11  -6    0.01    0.24
  -1 -11   6    0.02    0.16
  -1 -11   6    0.15    0.20
   2 -11   6    2.26    0.31
  -2 -11  -6    3.14    0.41
  -2 -11  -6    2.02    0.29
  -2 -11   6    2.34    0.31
  -2 -11   6    2.36    0.32
  -3 -11  -6    0.25    0.18
   3 -11   6    0.18    0.18
  -3 -11   6   -0.12    0.17
  -3 -11   6   -0.08    0.19
  -4 -11  -6    1.07    0.26
   4 -11   6    0.94    0.23
  -4 -11   6    0.90    0.24
  -4 -11   6    1.03    0.26
  -5 -11   6    0.26    0.24
   0 -12   6   -0.02    0.17
   0 -12  -6    0.22    0.17
   0 -12   6    0.19    0.22
  -1 -12  -6    2.14    0.40
   1 -12   6    2.84    0.35
  -1 -12  -6    2.63    0.33
  -1 -12   6    2.85    0.36
  -1 -12   6    3.30    0.40
  -2 -12  -6   -0.15    0.16
  -2 -12  -6    0.18    0.27
   2 -12   6    0.09    0.20
  -2 -12   6    0.09    0.22
  -2 -12   6   -0.07    0.17
   3 -12   6    2.55    0.35
  -3 -12  -6    2.44    0.43
  -3 -12  -6    2.47    0.35
  -3 -12   6    2.32    0.35
   4 -12   6    1.87    0.31
  -4 -12   6    1.96    0.35
  -1 -13  -6    1.65    0.30
  -1 -13   6    1.18    0.33
  -2 -13  -6   -0.11    0.30
  -2 -13  -6    0.02    0.19
  -2 -13   6   -0.07    0.24
   0   0   7   -0.01    0.03
   0   0   7    0.04    0.04
  -1   0   7  114.41    4.07
  -1   0   7  114.58    4.20
  -2   0   7   40.55    1.46
  -2   0   7   40.71    1.50
   2   0   7   39.14    1.47
  -3   0   7    1.26    0.11
  -3   0   7    1.26    0.10
  -4   0   7   10.80    0.44
  -5   0   7    0.26    0.07
  -6   0   7    0.69    0.10
  -7   0   7    1.43    0.14
  -8   0   7    6.35    0.35
  -9   0   7    0.32    0.14
   0   1   7  119.10    4.23
   0  -1   7  119.05    4.38
   0  -1   7  118.79    4.23
  -1   1   7   63.20    2.37
   1  -1   7   65.06    2.32
  -1   1   7   64.71    2.32
  -1  -1   7   63.91    2.31
   2  -1   7  139.51    4.83
  -2   1   7  133.21    5.01
  -2   1   7  139.43    4.82
   2  -1   7  135.14    5.04
  -2  -1   7  136.75    4.81
  -2  -1   7  136.34    4.99
   2   1   7  129.70    4.81
  -3   1   7   81.85    3.02
  -3  -1   7   84.34    3.13
   3  -1  -7   87.34    3.10
  -3  -1   7   83.84    3.01
  -4   1   7   19.03    0.74
  -4  -1   7   18.69    0.72
  -4  -1   7   19.45    0.78
  -5   1   7    8.33    0.38
  -5  -1   7    8.05    0.34
  -6   1   7   10.71    0.48
  -6  -1   7   11.49    0.45
  -7   1   7    1.62    0.17
  -7  -1   7    1.69    0.14
   8  -1   7    0.53    0.23
  -8   1   7    0.26    0.13
  -9   1   7    0.19    0.16
   9  -1   7    0.49    0.26
  -9  -1   7    0.36    0.13
   0  -2   7   50.18    1.97
   0  -2   7   58.65    2.06
   1  -2   7   49.58    1.83
  -1   2   7   52.03    1.85
   1  -2   7   49.88    1.90
  -1   2   7   48.36    1.82
  -1  -2   7   49.70    1.88
  -1  -2   7   49.38    1.82
   2  -2   7   15.08    0.68
   2  -2   7   15.61    0.63
  -2   2   7   15.40    0.63
  -2  -2   7   15.32    0.65
  -2  -2   7   16.04    0.62
   2   2   7   16.51    0.62
   3  -2   7   44.88    1.72
  -3  -2  -7   45.89    1.61
   3  -2   7   41.00    1.59
  -3   2   7   41.89    1.60
  -3  -2   7   43.30    1.58
   4  -2   7    9.87    0.53
  -4   2   7   10.13    0.44
  -4  -2   7    9.82    0.46
  -4  -2   7   10.06    0.40
  -4   2  -7    9.66    0.46
   5  -2   7   23.02    1.04
  -5   2   7   23.11    0.91
  -5  -2   7   23.24    0.86
  -5  -2   7   23.95    0.97
  -5   2  -7   21.90    0.94
  -6   2   7    0.40    0.11
   6  -2   7    0.45    0.19
  -6  -2   7    0.54    0.07
  -6   2  -7    0.59    0.15
   7  -2   7    0.79    0.23
  -7   2   7    0.67    0.15
  -7  -2   7    0.70    0.09
  -7   2  -7    0.76    0.17
   8  -2   7    0.15    0.21
  -8   2   7    0.19    0.14
   0  -3   7   23.81    0.96
   0   3   7   24.11    0.92
  -1   3   7   28.88    1.10
   1  -3   7   28.95    1.15
   1  -3   7   29.19    1.11
  -1  -3   7   28.64    1.10
   1   3   7   29.17    1.09
  -2   3   7    0.06    0.06
   2  -3   7    0.07    0.07
   2  -3   7    0.05    0.07
   2  -3  -7    0.06    0.10
  -2  -3   7    0.11    0.06
  -2  -3   7    0.13    0.06
   3  -3   7    6.62    0.32
   3  -3   7    6.73    0.38
  -3  -3  -7    6.60    0.32
  -3   3   7    6.83    0.33
  -3  -3   7    6.20    0.34
  -3   3  -7    6.28    0.34
  -3  -3   7    6.08    0.30
   4  -3   7   31.96    1.39
  -4   3   7   34.42    1.31
  -4  -3   7   34.11    1.36
  -4   3  -7   35.22    1.33
  -4  -3   7   34.33    1.25
   5  -3   7    2.44    0.26
  -5   3   7    2.44    0.22
  -5   3  -7    2.26    0.22
  -5  -3   7    2.31    0.22
  -5  -3   7    2.42    0.16
   6  -3   7    0.88    0.19
  -6   3   7    0.78    0.14
  -6  -3   7    0.66    0.15
  -6  -3   7    0.78    0.08
  -6   3  -7    0.59    0.16
   7  -3   7    4.25    0.38
  -7   3   7    3.91    0.30
  -7  -3   7    4.44    0.20
  -7   3  -7    3.53    0.31
  -8   3   7    0.03    0.14
   8  -3   7    0.05    0.17
  -8   3  -7    0.08    0.16
   0   4   7    0.17    0.08
   0  -4   7    0.07    0.08
   0  -4  -7    0.17    0.06
   0  -4   7    0.24    0.08
   1  -4   7    4.84    0.28
  -1   4   7    5.12    0.27
   1  -4   7    4.72    0.29
  -1  -4   7    5.02    0.28
  -1  -4   7    4.86    0.29
   1  -4  -7    5.10    0.24
   1   4   7    5.01    0.26
  -2   4   7   39.56    1.49
   2  -4   7   39.29    1.49
   2  -4   7   37.73    1.55
  -2   4   7   38.37    1.46
  -2  -4   7   38.88    1.47
  -2  -4   7   37.69    1.54
  -2   4  -7   43.90    1.51
   2  -4  -7   39.84    1.55
   3  -4   7    2.40    0.21
   3  -4   7    2.84    0.23
  -3   4   7    2.92    0.21
  -3   4  -7    2.77    0.23
  -3  -4   7    2.77    0.22
  -3  -4   7    2.62    0.19
  -4   4   7  100.90    3.67
   4  -4   7   99.97    3.83
  -4  -4   7  101.50    3.81
  -4   4  -7   99.58    3.68
  -4  -4   7  102.81    3.62
   5  -4   7    9.91    0.55
  -5   4   7    9.36    0.49
  -5  -4   7   10.32    0.43
  -5   4  -7   10.53    0.52
  -5  -4   7    9.89    0.53
   6  -4   7    1.53    0.22
  -6   4   7    1.42    0.19
  -6   4  -7    1.23    0.19
  -6  -4   7    1.86    0.22
  -6  -4   7    1.48    0.13
  -7   4   7    1.75    0.21
   7  -4   7    1.74    0.25
  -7   4  -7    1.52    0.22
  -8   4   7    2.53    0.27
   8  -4   7    2.35    0.31
  -8   4  -7    2.21    0.28
   0  -5   7   41.37    1.68
   0   5   7   43.46    1.61
   0  -5  -7   44.45    1.66
   0  -5   7   42.25    1.63
   1  -5   7    0.18    0.09
  -1  -5  -7    0.05    0.07
  -1   5   7    0.19    0.09
   1  -5   7    0.04    0.08
  -1  -5   7    0.04    0.08
   1  -5  -7    0.15    0.06
  -1  -5   7    0.11    0.09
   1   5   7    0.17    0.08
   2  -5   7    0.97    0.15
  -2   5   7    0.93    0.13
   2  -5   7    0.93    0.14
   2  -5  -7    0.78    0.08
  -2   5  -7    0.92    0.14
  -2  -5   7    0.72    0.13
   2  -5  -7    0.76    0.17
  -2  -5   7    0.65    0.13
  -3   5   7    0.28    0.11
   3  -5   7    0.19    0.12
  -3  -5   7    0.13    0.10
  -3   5  -7    0.29    0.13
  -3  -5   7    0.45    0.12
   4  -5   7   18.59    0.86
  -4   5   7   18.79    0.82
  -4  -5   7   18.21    0.85
  -4   5  -7   19.40    0.83
  -4  -5   7   18.98    0.77
  -5   5   7    0.17    0.12
   5  -5   7    0.19    0.14
  -5  -5   7    0.05    0.09
  -5   5  -7    0.17    0.13
  -5  -5   7    0.11    0.11
   6  -5   7    5.74    0.42
  -6   5   7    6.24    0.39
  -6   5  -7    6.51    0.42
  -6  -5   7    6.17    0.31
  -6  -5   7    6.51    0.43
  -7   5   7    1.52    0.22
   7  -5   7    0.98    0.23
  -7   5  -7    1.46    0.24
  -7  -5   7    1.56    0.14
  -8   5   7    0.00    0.15
  -8   5  -7    0.07    0.18
  -8  -5   7    0.23    0.08
   0  -6  -7    1.20    0.13
   0  -6   7    1.09    0.16
   0   6   7    1.42    0.16
   0  -6   7    1.06    0.16
  -1   6   7    6.41    0.35
   1  -6   7    6.29    0.38
  -1  -6  -7    6.34    0.36
   1  -6   7    5.77    0.35
  -1  -6   7    6.15    0.37
  -1  -6   7    5.86    0.36
   1  -6  -7    6.13    0.32
   2  -6   7   10.87    0.53
  -2  -6  -7   10.82    0.55
  -2   6   7   10.36    0.51
   2  -6   7   10.67    0.55
   2  -6  -7   10.82    0.46
  -2  -6   7   10.26    0.52
   2  -6  -7    9.71    0.57
  -2  -6   7   10.85    0.55
  -2   6  -7   11.16    0.52
   3  -6   7   22.21    1.01
  -3   6   7   23.97    0.98
  -3   6  -7   24.02    0.98
  -3  -6   7   22.96    1.02
  -3  -6   7   23.13    0.96
   4  -6   7    4.14    0.32
  -4   6   7    4.70    0.33
  -4  -6   7    4.34    0.34
  -4  -6   7    4.75    0.30
  -4   6  -7    4.67    0.33
  -5   6   7    6.47    0.41
   5  -6   7    7.08    0.45
  -5   6  -7    6.52    0.42
  -5  -6   7    7.12    0.37
  -5  -6   7    6.40    0.44
  -6   6   7    2.07    0.24
   6  -6   7    1.92    0.26
  -6  -6   7    2.03    0.26
  -6   6  -7    2.11    0.26
  -6  -6   7    2.21    0.21
  -7   6   7    0.08    0.17
   7  -6   7    0.02    0.17
  -7   6  -7    0.02    0.17
  -7  -6   7    0.27    0.11
  -7  -6   7    0.40    0.18
  -8   6   7    1.07    0.24
  -8  -6   7    1.10    0.13
  -8   6  -7    1.00    0.25
   0  -7   7    0.10    0.12
   0  -7  -7    0.03    0.08
   0  -7   7    0.01    0.10
  -1  -7  -7    8.00    0.44
   1  -7   7    8.10    0.46
   1  -7   7    7.68    0.44
  -1   7   7    7.64    0.42
   1  -7  -7    7.91    0.40
   1  -7  -7    7.99    0.52
  -1  -7   7    7.65    0.45
  -1  -7   7    8.29    0.46
   2  -7   7   13.99    0.68
  -2  -7  -7   13.05    0.66
   2  -7   7   13.36    0.65
  -2   7   7   13.61    0.63
  -2  -7   7   12.91    0.66
  -2  -7   7   13.02    0.64
  -2   7  -7   13.79    0.63
   2  -7  -7   13.93    0.59
   3  -7   7   18.63    0.87
  -3   7   7   18.45    0.83
  -3  -7  -7   18.23    0.89
  -3  -7   7   18.57    0.88
  -3  -7   7   18.88    0.83
  -3   7  -7   19.63    0.85
  -4   7   7    0.93    0.19
   4  -7   7    1.41    0.22
  -4   7  -7    1.03    0.19
  -4  -7   7    1.06    0.18
  -4  -7   7    1.00    0.20
   5  -7   7    3.02    0.30
  -5   7   7    2.86    0.29
  -5   7  -7    2.53    0.28
  -5  -7   7    2.92    0.27
  -5  -7   7    2.95    0.31
  -6   7   7    3.71    0.33
   6  -7   7    3.46    0.34
  -6   7  -7    3.90    0.36
  -6  -7   7    3.10    0.28
  -6  -7   7    3.88    0.36
   7  -7   7    5.18    0.43
  -7   7   7    5.38    0.42
  -7  -7   7    5.25    0.33
  -7   7  -7    5.41    0.43
  -7  -7   7    5.20    0.43
   0  -8  -7    2.99    0.25
   0  -8   7    3.20    0.29
   0  -8   7    3.10    0.29
  -1  -8  -7   14.67    0.69
   1  -8   7   13.89    0.69
   1  -8   7   12.92    0.69
   1  -8  -7   13.27    0.75
   1  -8  -7   14.80    0.65
  -1  -8   7   13.77    0.71
  -1  -8   7   14.43    0.70
  -2   8   7    3.52    0.30
   2  -8   7    2.99    0.29
   2  -8   7    3.52    0.33
  -2  -8  -7    3.76    0.31
  -2  -8   7    3.59    0.31
  -2  -8   7    3.40    0.31
   3  -8   7    0.82    0.20
  -3   8   7    0.60    0.18
  -3  -8  -7    0.57    0.18
  -3  -8   7    0.67    0.18
  -3  -8   7    0.60    0.17
  -4   8   7    1.33    0.23
   4  -8   7    0.89    0.21
  -4   8  -7    1.31    0.21
  -4  -8   7    0.94    0.20
  -4  -8   7    1.11    0.21
   5  -8   7    2.94    0.32
  -5   8   7    3.47    0.32
  -5  -8   7    3.02    0.33
  -5  -8   7    2.91    0.28
  -5   8  -7    2.87    0.31
  -6   8   7    2.34    0.29
   6  -8   7    1.91    0.28
  -6   8  -7    1.88    0.29
  -6  -8   7    2.01    0.24
  -6  -8   7    1.86    0.29
  -7   8   7    2.68    0.32
  -7  -8   7    3.47    0.38
  -7   8  -7    2.52    0.33
  -7  -8   7    2.69    0.26
   0  -9  -7   13.41    0.75
   0  -9   7   12.61    0.68
   0  -9  -7   12.29    0.63
   0  -9   7   12.42    0.66
   1  -9   7    1.99    0.26
  -1  -9  -7    2.26    0.25
   1  -9   7    2.32    0.27
   1  -9  -7    2.01    0.21
  -1  -9   7    2.06    0.26
  -1  -9   7    1.79    0.25
   2  -9   7    5.78    0.43
  -2  -9  -7    6.73    0.44
  -2  -9   7    6.13    0.44
  -2  -9   7    6.40    0.44
  -3  -9  -7    1.30    0.23
   3  -9   7    0.92    0.20
  -3  -9   7    1.00    0.20
  -3  -9   7    0.61    0.20
  -4  -9  -7    6.18    0.47
   4  -9   7    4.60    0.42
  -4   9   7    5.74    0.42
  -4  -9   7    5.67    0.43
  -4  -9   7    6.14    0.46
  -5   9   7    0.84    0.22
   5  -9   7    1.08    0.25
  -5  -9   7    0.95    0.23
  -5  -9   7    0.93    0.22
   6  -9   7    3.74    0.38
  -6   9   7    3.66    0.37
  -6  -9   7    4.08    0.41
  -6  -9   7    3.33    0.33
   0 -10  -7    0.68    0.27
   0 -10   7    0.08    0.16
   0 -10  -7    0.13    0.15
   0 -10   7    0.23    0.18
   1 -10   7    0.55    0.21
   1 -10   7    0.70    0.21
  -1 -10  -7    0.76    0.18
  -1 -10   7    0.62    0.19
  -1 -10   7    0.60    0.22
  -2 -10  -7   10.33    0.60
   2 -10   7    9.64    0.59
  -2 -10   7    8.96    0.58
  -2 -10   7    9.07    0.58
  -3 -10  -7    1.64    0.27
   3 -10   7    1.93    0.28
  -3 -10   7    1.63    0.27
  -3 -10   7    1.95    0.27
  -4 -10  -7    1.26    0.25
   4 -10   7    1.47    0.26
  -4 -10   7    1.48    0.28
  -4 -10   7    1.45    0.26
   5 -10   7    4.14    0.41
  -5 -10   7    4.45    0.43
  -5 -10   7    4.80    0.41
   0 -11   7    1.08    0.24
   0 -11   7    1.35    0.27
   0 -11  -7    1.13    0.22
  -1 -11  -7    3.35    0.43
   1 -11   7    2.32    0.32
  -1 -11  -7    2.65    0.30
  -1 -11   7    3.45    0.37
  -1 -11   7    2.64    0.32
   2 -11   7    0.48    0.21
  -2 -11  -7    0.65    0.22
  -2 -11   7    0.62    0.21
  -2 -11   7    0.71    0.23
  -3 -11  -7    1.57    0.27
   3 -11   7    0.96    0.24
  -3 -11   7    0.64    0.24
  -3 -11   7    1.48    0.27
  -4 -11  -7    0.04    0.18
   4 -11   7    0.03    0.18
  -4 -11   7    0.06    0.21
  -4 -11   7    0.10    0.19
   5 -11   7    1.70    0.30
  -5 -11   7    1.63    0.30
   0 -12   7   -0.26    0.18
   0 -12   7    0.34    0.21
   1 -12   7    2.52    0.34
  -1 -12  -7    2.87    0.45
  -1 -12  -7    3.23    0.35
  -1 -12   7    3.16    0.38
  -1 -12   7    3.05    0.39
  -2 -12  -7    0.98    0.24
   2 -12   7    0.85    0.24
  -2 -12  -7    0.80    0.34
  -2 -12   7    0.55    0.25
  -2 -12   7    0.50    0.23
   3 -12   7    1.25    0.29
  -3 -12  -7    0.84    0.36
  -3 -12  -7    0.94    0.26
  -3 -12   7    0.85    0.27
  -1 -13   7    0.83    0.29
   0   0   8   41.19    1.52
   0   0   8   41.52    1.57
   1   0   8    0.27    0.08
  -1   0   8    0.13    0.06
   1   0   8    0.16    0.06
  -1   0   8    0.19    0.05
   2   0   8  240.79    8.65
  -2   0   8  251.14    8.94
  -2   0   8  242.67    8.64
  -3   0   8    4.77    0.22
  -3   0   8    4.55    0.23
  -4   0   8    2.72    0.17
  -4   0   8    2.75    0.17
  -5   0   8    1.91    0.15
  -6   0   8   14.62    0.60
  -7   0   8    0.40    0.10
  -8   0   8    1.07    0.16
   0  -1   8   85.39    3.24
   0   1   8   86.06    3.14
   0  -1   8   90.77    3.14
   1  -1   8  119.06    4.04
  -1   1   8  112.07    4.04
  -1   1   8  110.43    4.15
  -1  -1   8  111.05    4.03
  -2   1   8   10.46    0.43
  -2   1   8   10.42    0.40
   2  -1   8   10.11    0.49
   2  -1   8   10.07    0.44
  -2  -1   8    9.61    0.42
   2   1   8   10.25    0.43
  -2  -1   8   10.26    0.43
   3  -1   8   14.12    0.59
  -3   1   8   14.51    0.58
   3  -1   8   14.16    0.67
  -3  -1   8   15.13    0.60
  -3  -1   8   14.50    0.57
  -4   1   8   12.70    0.53
  -4  -1   8   13.11    0.56
  -4  -1   8   13.04    0.52
  -5   1   8   39.17    1.48
  -5  -1   8   40.20    1.45
  -6   1   8    2.00    0.18
  -6  -1   8    1.93    0.15
  -7   1   8    0.11    0.11
   7  -1   8    0.39    0.20
  -7  -1   8    0.20    0.09
  -8   1   8    2.97    0.25
   8  -1   8    2.98    0.38
  -8  -1   8    3.33    0.22
   0  -2   8   68.35    2.45
   0  -2   8   61.65    2.36
   1  -2   8   26.40    1.06
   1  -2   8   26.67    1.01
  -1   2   8   26.91    1.01
  -1   2   8   26.57    1.00
  -1  -2   8   26.63    1.04
  -1  -2   8   25.68    1.00
   2  -2   8   28.46    1.15
   2  -2   8   28.94    1.08
  -2   2   8   28.92    1.08
   2   2   8   29.72    1.07
  -2  -2   8   29.28    1.07
  -2  -2   8   24.76    1.10
   3  -2   8    7.94    0.43
   3  -2   8    8.00    0.37
  -3   2   8    8.18    0.37
  -3  -2   8    8.20    0.35
  -3  -2   8    7.25    0.37
  -4   2   8    3.47    0.23
   4  -2   8    3.53    0.29
  -4  -2   8    3.38    0.19
  -4  -2   8    3.46    0.23
  -5   2   8   31.83    1.24
   5  -2   8   32.34    1.39
  -5  -2   8   32.17    1.29
  -5  -2   8   32.24    1.19
   6  -2   8    1.03    0.23
  -6   2   8    1.10    0.15
  -6  -2   8    1.16    0.11
   7  -2   8    6.01    0.45
  -7   2   8    5.79    0.34
  -7  -2   8    5.44    0.27
  -8   2   8    2.00    0.22
   8  -2   8    2.02    0.31
  -8  -2   8    1.75    0.16
   0  -3   8   -0.03    0.06
   0  -3   8    0.09    0.07
   0   3   8   -0.08    0.06
  -1   3   8    6.80    0.34
   1  -3   8    6.59    0.34
   1  -3   8    7.01    0.36
  -1  -3   8    6.74    0.34
  -1  -3   8    8.72    0.37
   1   3   8    6.88    0.33
   2  -3   8    1.20    0.15
  -2   3   8    1.29    0.13
   2  -3   8    1.35    0.13
  -2  -3   8    1.24    0.13
   2   3   8    1.37    0.12
  -2  -3   8    1.34    0.12
   3  -3   8    3.54    0.23
   3  -3   8    3.49    0.27
  -3   3   8    3.75    0.24
  -3  -3   8    3.42    0.23
  -3  -3   8    3.72    0.21
  -4   3   8   20.31    0.82
   4  -3   8   19.15    0.89
  -4  -3   8   19.57    0.77
  -4   3  -8   20.03    0.84
  -4  -3   8   20.45    0.85
   5  -3   8    1.21    0.21
  -5   3   8    1.00    0.15
  -5  -3   8    0.82    0.14
  -5   3  -8    1.15    0.19
  -5  -3   8    1.27    0.12
   6  -3   8    7.97    0.50
  -6   3   8    7.84    0.42
  -6  -3   8    8.11    0.34
  -6   3  -8    7.71    0.45
   7  -3   8    1.00    0.24
  -7   3   8    0.98    0.18
  -7   3  -8    0.85    0.19
  -7  -3   8    1.30    0.11
   8  -3   8    0.30    0.20
  -8   3   8    0.27    0.16
  -8  -3   8    0.32    0.09
   0   4   8    2.65    0.19
   0  -4   8    2.90    0.21
   1  -4   8   26.62    1.11
  -1   4   8   27.65    1.07
   1  -4   8   27.34    1.07
  -1  -4   8   28.03    1.11
  -1  -4   8   26.52    1.06
   1   4   8   27.16    1.05
   2  -4   8   15.20    0.65
  -2   4   8   15.88    0.58
  -2   4   8   14.97    0.65
   2  -4   8   14.91    0.69
  -2  -4   8   15.14    0.68
  -2  -4   8   15.62    0.64
  -3   4   8   30.13    1.16
   3  -4   8   28.62    1.22
  -3   4  -8   28.76    1.17
  -3  -4   8   28.95    1.12
  -3  -4   8   30.36    1.20
   4  -4   8   14.28    0.69
  -4   4   8   13.44    0.63
  -4  -4   8   13.89    0.66
  -4   4  -8   13.84    0.65
  -4  -4   8   14.50    0.59
  -5   4   8    2.09    0.21
   5  -4   8    2.00    0.24
  -5  -4   8    2.18    0.17
  -5   4  -8    2.10    0.22
  -5  -4   8    2.47    0.24
  -6   4   8    2.53    0.24
   6  -4   8    2.25    0.27
  -6  -4   8    2.25    0.24
  -6  -4   8    2.18    0.16
  -6   4  -8    2.33    0.24
   7  -4   8    0.11    0.18
  -7   4   8    0.06    0.13
  -7   4  -8   -0.28    0.14
  -7  -4   8    0.14    0.08
   8  -4   8    1.59    0.27
  -8   4   8    1.42    0.23
  -8   4  -8    1.21    0.24
  -8  -4   8    1.54    0.13
   0  -5   8    1.15    0.16
   0  -5  -8    1.32    0.13
   0   5   8    1.13    0.14
   0  -5   8    1.11    0.14
  -1   5   8    3.26    0.23
   1  -5   8    3.03    0.24
   1  -5   8    2.96    0.25
   1  -5  -8    3.27    0.19
   1   5   8    3.08    0.22
  -1  -5   8    3.03    0.24
  -1  -5   8    3.70    0.24
   2  -5   8   11.79    0.58
   2  -5   8   11.34    0.54
  -2   5   8   11.82    0.55
  -2  -5   8   11.84    0.57
  -2  -5   8   11.88    0.54
   2  -5  -8   11.91    0.48
   2  -5  -8   11.79    0.61
   3  -5   8   10.65    0.56
  -3   5   8   11.31    0.54
  -3  -5   8   11.11    0.55
  -3   5  -8   11.37    0.55
  -3  -5   8   11.20    0.51
   4  -5   8   11.86    0.62
  -4   5   8   12.64    0.59
  -4   5  -8   11.99    0.59
  -4  -5   8   12.84    0.62
  -4  -5   8   11.69    0.54
   5  -5   8    2.28    0.26
  -5   5   8    2.10    0.23
  -5  -5   8    2.46    0.25
  -5  -5   8    2.49    0.20
  -5   5  -8    2.20    0.24
  -6   5   8    0.04    0.13
   6  -5   8    0.04    0.16
  -6  -5   8    0.14    0.10
  -6   5  -8    0.13    0.16
  -6  -5   8   -0.03    0.12
   7  -5   8    4.03    0.37
  -7   5   8    3.09    0.30
  -7  -5   8    3.51    0.21
  -7   5  -8    3.44    0.33
   8  -5   8    2.83    0.35
  -8   5   8    3.14    0.32
  -8  -5   8    2.93    0.19
  -8   5  -8    2.92    0.33
   0  -6   8   14.12    0.66
   0  -6  -8   14.85    0.64
   0   6   8   14.29    0.64
   0  -6   8   14.63    0.68
  -1   6   8    3.91    0.28
  -1  -6  -8    3.85    0.26
   1  -6   8    3.43    0.28
   1  -6   8    3.65    0.28
  -1  -6   8    3.26    0.27
   1  -6  -8    3.63    0.23
  -1  -6   8    3.10    0.26
   2  -6   8    5.45    0.34
   2  -6   8    4.72    0.34
  -2   6   8    5.44    0.33
  -2  -6   8    4.80    0.33
   2  -6  -8    5.44    0.27
  -2  -6   8    5.28    0.33
  -3   6   8   86.10    3.15
   3  -6   8   85.12    3.27
  -3   6  -8   88.27    3.16
  -3  -6   8   84.04    3.12
  -3  -6   8   81.92    3.26
  -4   6   8    3.53    0.30
   4  -6   8    3.11    0.29
  -4   6  -8    3.50    0.30
  -4  -6   8    3.13    0.26
  -4  -6   8    3.46    0.31
  -5   6   8    4.60    0.35
   5  -6   8    4.33    0.35
  -5  -6   8    4.07    0.34
  -5   6  -8    5.14    0.38
  -5  -6   8    4.42    0.29
   6  -6   8    4.24    0.37
  -6   6   8    4.86    0.36
  -6  -6   8    4.43    0.28
  -6  -6   8    4.51    0.37
  -6   6  -8    4.71    0.37
   7  -6   8    2.92    0.34
  -7   6   8    3.21    0.32
  -7  -6   8    3.61    0.24
  -7   6  -8    3.48    0.33
   0  -7  -8    0.03    0.09
   0  -7   8   -0.11    0.10
   0  -7   8    0.15    0.12
   1  -7   8   17.36    0.80
  -1  -7  -8   17.47    0.80
  -1   7   8   18.82    0.78
   1  -7   8   17.59    0.82
   1  -7  -8   17.96    0.76
  -1  -7   8   16.43    0.81
  -1  -7   8   17.87    0.79
   2  -7   8    2.31    0.26
  -2  -7  -8    2.65    0.25
  -2   7   8    2.17    0.23
   2  -7   8    2.54    0.25
  -2  -7   8    2.67    0.25
  -2  -7   8    2.74    0.26
  -3   7   8    6.53    0.41
   3  -7   8    6.02    0.43
  -3   7  -8    7.01    0.44
  -3  -7   8    6.56    0.44
  -3  -7   8    6.74    0.41
   4  -7   8    4.25    0.35
  -4   7   8    4.78    0.36
  -4  -7   8    4.52    0.36
  -4   7  -8    4.46    0.36
  -4  -7   8    4.34    0.32
   5  -7   8   19.87    0.94
  -5   7   8   19.24    0.89
  -5  -7   8   19.19    0.94
  -5  -7   8   19.65    0.84
  -5   7  -8   19.08    0.90
   6  -7   8    2.07    0.29
  -6   7   8    2.21    0.27
  -6   7  -8    1.65    0.27
  -6  -7   8    2.00    0.22
  -6  -7   8    1.96    0.27
   7  -7   8    1.54    0.28
  -7   7   8    1.39    0.25
  -7   7  -8    1.16    0.26
  -7  -7   8    1.20    0.17
  -7  -7   8    1.61    0.28
   0  -8   8    0.20    0.14
   0  -8   8   -0.06    0.12
   0  -8  -8    0.00    0.09
   1  -8   8    1.09    0.20
  -1  -8  -8    1.42    0.19
   1  -8   8    0.86    0.18
  -1  -8   8    1.13    0.20
   1  -8  -8    0.97    0.25
  -1  -8   8    1.25    0.21
   1  -8  -8    1.07    0.16
  -2   8   8    1.01    0.20
  -2  -8  -8    1.16    0.19
   2  -8   8    1.32    0.22
  -2  -8   8    0.89    0.20
  -2  -8   8    1.19    0.20
   3  -8   8    0.30    0.17
  -3  -8  -8    0.19    0.14
  -3   8   8   -0.07    0.13
  -3  -8   8    0.02    0.13
  -3  -8   8    0.20    0.14
   4  -8   8   13.52    0.72
  -4   8   8   14.07    0.69
  -4  -8   8   12.80    0.71
  -4  -8   8   13.16    0.66
  -5   8   8    3.51    0.35
   5  -8   8    3.69    0.35
  -5   8  -8    4.23    0.39
  -5  -8   8    3.18    0.34
  -5  -8   8    4.02    0.33
   6  -8   8   -0.09    0.15
  -6   8   8    0.19    0.18
  -6  -8   8    0.21    0.17
  -6  -8   8    0.21    0.16
  -6   8  -8   -0.03    0.17
  -7   8   8    0.56    0.23
  -7   8  -8    0.46    0.22
  -7  -8   8    0.36    0.15
  -7  -8   8    0.43    0.21
   0  -9   8    0.10    0.14
   0  -9   8   -0.17    0.14
   0  -9  -8   -0.02    0.10
  -1  -9  -8    0.49    0.15
   1  -9   8    0.47    0.18
   1  -9   8    0.25    0.17
  -1  -9   8    0.70    0.19
  -1  -9   8    0.37    0.16
  -2  -9  -8    1.57    0.24
   2  -9   8    1.65    0.24
  -2  -9   8    1.57    0.24
  -2  -9   8    1.19    0.23
  -3  -9  -8    0.82    0.20
   3  -9   8    1.10    0.22
  -3  -9   8    0.82    0.20
  -3  -9   8    1.21    0.22
  -4   9   8    1.44    0.25
   4  -9   8    1.61    0.27
  -4  -9   8    1.82    0.26
  -4  -9   8    1.55    0.26
   5  -9   8    0.44    0.21
  -5   9   8    0.42    0.21
  -5  -9   8    0.48    0.18
  -5  -9   8    0.27    0.18
   6  -9   8    8.19    0.55
  -6   9   8    7.85    0.55
  -6  -9   8    7.90    0.58
  -6  -9   8    7.68    0.49
   0 -10   8    1.05    0.23
   0 -10   8    0.51    0.20
   0 -10  -8    0.81    0.30
   0 -10  -8    1.08    0.19
   1 -10   8    0.54    0.20
   1 -10   8    0.53    0.21
  -1 -10  -8    0.34    0.15
  -1 -10   8    0.60    0.19
  -1 -10   8    0.55    0.20
  -2 -10  -8    7.24    0.50
   2 -10   8    7.70    0.52
  -2 -10   8    8.08    0.53
  -2 -10   8    6.88    0.51
  -3 -10  -8    0.27    0.17
   3 -10   8    0.07    0.18
  -3 -10   8    0.12    0.17
  -3 -10   8    0.03    0.18
   4 -10   8    0.51    0.21
  -4 -10   8    0.55    0.21
  -4 -10   8    0.50    0.21
   5 -10   8    2.19    0.33
  -5 -10   8    1.99    0.32
  -5 -10   8    2.22    0.30
   0 -11   8    0.08    0.17
   0 -11   8   -0.20    0.17
  -1 -11  -8    1.78    0.37
   1 -11   8    2.33    0.32
  -1 -11  -8    2.24    0.28
  -1 -11   8    1.99    0.29
  -1 -11   8    1.98    0.30
   2 -11   8    4.77    0.44
  -2 -11  -8    4.33    0.40
  -2 -11   8    3.84    0.38
  -2 -11   8    4.58    0.42
  -3 -11  -8    0.60    0.23
   3 -11   8    0.43    0.23
  -3 -11   8    0.46    0.22
  -3 -11   8    0.80    0.24
   4 -11   8    0.74    0.25
  -4 -11   8    0.63    0.24
  -4 -11   8    0.55    0.24
   0 -12   8    0.75    0.27
   0 -12   8    0.71    0.24
  -1 -12  -8    2.22    0.30
   1 -12   8    2.26    0.34
  -1 -12   8    2.06    0.32
  -1 -12   8    2.30    0.35
  -2 -12  -8    0.12    0.30
  -2 -12  -8    0.18    0.19
   2 -12   8    0.35    0.24
  -2 -12   8    0.12    0.20
  -3 -12  -8    4.07    0.43
  -3 -12   8    4.19    0.43
  -1 -13   8    1.21    0.30
   0   0   9   -0.03    0.05
   0   0   9   -0.03    0.05
  -1   0   9   37.17    1.38
  -1   0   9   36.91    1.40
  -2   0   9    0.34    0.06
   2   0   9    0.25    0.08
  -2   0   9    0.13    0.07
  -3   0   9   15.30    0.62
  -3   0   9   15.81    0.62
  -4   0   9    8.22    0.39
  -4   0   9    9.31    0.39
  -5   0   9    3.66    0.22
  -6   0   9    1.13    0.14
  -7   0   9    1.05    0.14
  -8   0   9    2.44    0.22
   0  -1   9   32.13    1.24
   0   1   9   31.82    1.20
   0  -1   9   31.51    1.20
   1  -1   9  155.07    4.92
  -1   1   9  130.93    4.91
  -1   1   9  134.08    5.05
  -1  -1   9  131.34    4.90
   2  -1   9  143.71    5.35
  -2   1   9  140.89    5.12
   2  -1   9  150.10    5.12
  -2   1   9  138.22    5.26
   2   1   9  155.91    5.12
  -2  -1   9  137.88    5.28
  -2  -1   9  139.27    5.11
   3  -1   9   29.81    1.12
  -3   1   9   28.57    1.11
   3  -1   9   29.20    1.23
  -3  -1   9   29.75    1.10
  -3  -1   9   29.53    1.14
  -4   1   9    3.79    0.22
   4  -1   9    3.57    0.30
  -4  -1   9    3.73    0.22
  -4  -1   9    3.49    0.20
  -5   1   9   11.92    0.52
   5  -1   9   11.90    0.65
  -5  -1   9   12.12    0.50
   6  -1   9    7.95    0.54
  -6   1   9    7.96    0.40
  -6  -1   9    8.17    0.37
   7  -1   9    1.42    0.28
  -7   1   9    1.98    0.19
  -7  -1   9    1.69    0.15
   8  -1   9   -0.20    0.20
  -8   1   9    0.19    0.14
  -8  -1   9    0.22    0.10
   0  -2   9   46.07    1.58
   0   2   9   39.00    1.57
  -1   2   9    2.65    0.15
  -1   2   9    2.33    0.18
   1  -2   9    2.38    0.18
  -1  -2   9    2.66    0.18
   1   2   9    3.17    0.19
  -1  -2   9    2.17    0.17
  -2   2   9   14.43    0.59
   2  -2   9   13.36    0.63
   2  -2   9   14.18    0.59
   2   2   9   14.46    0.58
  -2  -2   9   14.22    0.58
  -3   2   9   35.43    1.34
   3  -2   9   36.86    1.34
   3  -2   9   34.61    1.44
  -3  -2   9   34.76    1.38
  -3  -2   9   35.51    1.32
   4  -2   9   15.47    0.77
  -4   2   9   15.81    0.68
  -4  -2   9   17.14    0.65
  -4  -2   9   16.56    0.70
   5  -2   9   14.06    0.73
  -5   2   9   13.64    0.61
  -5  -2   9   15.10    0.65
  -5  -2   9   14.04    0.57
   6  -2   9    2.28    0.29
  -6   2   9    2.19    0.20
  -6  -2   9    2.31    0.17
  -7   2   9    0.10    0.12
   7  -2   9    0.18    0.19
  -7  -2   9    0.39    0.09
   8  -2   9    0.80    0.25
  -8   2   9    0.33    0.16
  -8  -2   9    0.61    0.11
   0   3   9    3.68    0.23
   1  -3   9   56.46    2.20
   1  -3   9   57.82    2.12
  -1   3   9   58.85    2.12
  -1  -3   9   56.52    2.11
   1   3   9   57.67    2.11
  -2   3   9    2.25    0.19
   2  -3   9    2.68    0.19
   2  -3   9    2.19    0.20
  -2  -3   9    2.29    0.18
   2   3   9    2.26    0.18
  -2  -3   9    2.45    0.19
  -3   3   9    0.94    0.13
   3  -3   9    0.92    0.16
  -3  -3   9    1.11    0.12
  -3  -3   9    1.21    0.14
   4  -3   9   21.22    0.93
  -4   3   9   19.81    0.84
  -4  -3   9   20.35    0.80
  -5   3   9    3.13    0.25
   5  -3   9    3.20    0.30
  -5  -3   9    3.30    0.20
  -6   3   9    0.44    0.13
   6  -3   9    0.77    0.21
  -6  -3   9    0.65    0.10
   7  -3   9    5.22    0.42
  -7   3   9    5.03    0.34
  -7  -3   9    4.83    0.25
   8  -3   9    0.14    0.20
  -8   3   9    0.44    0.17
   0  -4   9   27.33    1.09
   0   4   9   25.57    1.03
   1  -4   9   29.20    1.21
  -1   4   9   30.33    1.17
   1  -4   9   29.87    1.17
  -1  -4   9   29.10    1.15
  -1  -4   9   30.84    1.21
   1   4   9   29.49    1.15
  -2   4   9   26.93    1.04
   2  -4   9   26.25    1.04
   2  -4   9   26.04    1.09
  -2  -4   9   24.66    1.06
  -2  -4   9   25.83    1.02
  -3   4   9   13.30    0.59
   3  -4   9   12.10    0.62
  -3  -4   9   12.98    0.55
  -3  -4   9   13.06    0.60
   4  -4   9  104.45    4.08
  -4   4   9  106.11    3.90
  -4  -4   9  109.72    4.05
  -4  -4   9  109.10    3.86
   5  -4   9    4.61    0.36
  -5   4   9    4.50    0.32
  -5  -4   9    5.23    0.34
  -5   4  -9    5.18    0.34
  -5  -4   9    4.63    0.26
  -6   4   9    0.26    0.14
   6  -4   9    0.14    0.16
  -6  -4   9    0.22    0.09
  -6   4  -9    0.12    0.14
  -7   4   9    4.03    0.33
   7  -4   9    5.06    0.42
  -7  -4   9    4.61    0.24
  -8   4   9    0.27    0.16
   8  -4   9    0.10    0.19
  -8  -4   9    0.31    0.09
   0   5   9   33.78    1.31
   0  -5   9   33.99    1.38
   1  -5   9    4.70    0.31
   1  -5   9    4.93    0.31
  -1   5   9    5.02    0.30
  -1  -5   9    4.42    0.28
  -1  -5   9    4.40    0.30
   1   5   9    5.02    0.29
  -2   5   9    7.06    0.39
   2  -5   9    6.35    0.39
   2  -5   9    5.98    0.36
  -2  -5   9    7.52    0.38
  -2  -5   9    6.89    0.39
  -3   5   9    0.64    0.14
   3  -5   9    0.68    0.16
  -3  -5   9    0.50    0.13
  -3  -5   9    0.48    0.13
   4  -5   9   13.07    0.66
  -4   5   9   12.84    0.61
  -4  -5   9   12.69    0.63
  -4   5  -9   12.39    0.62
  -4  -5   9   12.31    0.56
  -5   5   9    4.97    0.34
   5  -5   9    5.38    0.40
  -5  -5   9    5.69    0.37
  -5   5  -9    5.67    0.38
  -5  -5   9    5.40    0.31
  -6   5   9    1.37    0.21
   6  -5   9    1.42    0.24
  -6  -5   9    1.56    0.15
  -6  -5   9    1.46    0.21
  -6   5  -9    1.53    0.23
  -7   5   9    5.64    0.40
   7  -5   9    5.57    0.44
  -7   5  -9    5.44    0.42
  -7  -5   9    5.59    0.29
   8  -5   9   -0.03    0.20
  -8   5   9    0.10    0.18
  -8  -5   9    0.11    0.09
   0  -6   9   19.16    0.87
   0  -6   9   20.11    0.85
   0   6   9   19.94    0.83
   1  -6   9    4.45    0.31
   1  -6   9    3.78    0.28
  -1   6   9    4.00    0.28
  -1  -6   9    3.58    0.27
   1  -6  -9    3.97    0.24
  -1  -6   9    3.62    0.30
   2  -6   9    3.06    0.27
  -2   6   9    2.95    0.26
   2  -6   9    3.19    0.27
  -2  -6   9    3.18    0.26
  -2  -6   9    3.58    0.28
   3  -6   9   29.31    1.25
  -3   6   9   29.07    1.19
  -3  -6   9   28.36    1.16
  -3  -6   9   28.85    1.23
   4  -6   9   11.80    0.63
  -4   6   9   12.50    0.61
  -4   6  -9   11.61    0.61
  -4  -6   9   11.76    0.56
  -4  -6   9   11.88    0.62
   5  -6   9    5.76    0.41
  -5   6   9    5.36    0.38
  -5  -6   9    5.02    0.38
  -5   6  -9    5.77    0.40
  -5  -6   9    5.38    0.33
   6  -6   9    1.94    0.27
  -6   6   9    1.40    0.22
  -6   6  -9    1.17    0.23
  -6  -6   9    1.68    0.24
  -6  -6   9    1.66    0.18
   7  -6   9    2.27    0.30
  -7   6   9    1.78    0.26
  -7   6  -9    1.61    0.27
  -7  -6   9    1.91    0.18
   0  -7   9    0.09    0.12
   0  -7  -9    0.00    0.08
   0  -7   9   -0.17    0.09
   1  -7   9    6.32    0.41
  -1  -7  -9    5.96    0.38
  -1   7   9    6.12    0.39
   1  -7   9    6.21    0.39
  -1  -7   9    6.10    0.38
  -1  -7   9    5.48    0.39
   1  -7  -9    6.35    0.34
   2  -7   9    7.43    0.45
   2  -7   9    7.54    0.48
  -2   7   9    8.31    0.46
  -2  -7   9    8.28    0.45
  -2  -7   9    8.02    0.48
  -3   7   9    9.79    0.54
   3  -7   9    9.53    0.55
  -3  -7   9    9.29    0.51
  -3  -7   9    9.65    0.56
  -3   7  -9    9.95    0.53
   4  -7   9    3.07    0.31
  -4   7   9    3.28    0.31
  -4   7  -9    3.53    0.32
  -4  -7   9    3.52    0.29
  -4  -7   9    3.09    0.31
   5  -7   9    1.72    0.27
  -5   7   9    2.15    0.27
  -5  -7   9    1.96    0.22
  -5   7  -9    1.65    0.25
  -5  -7   9    2.04    0.26
  -6   7   9    2.70    0.30
   6  -7   9    2.60    0.31
  -6   7  -9    2.60    0.30
  -6  -7   9    3.02    0.27
  -6  -7   9    3.04    0.33
  -7   7   9    3.13    0.34
   7  -7   9    3.18    0.35
  -7  -7   9    2.50    0.23
  -7   7  -9    2.97    0.34
   0  -8  -9    0.33    0.12
   0  -8   9    0.14    0.16
   0  -8   9    0.47    0.17
   1  -8   9    4.19    0.33
   1  -8   9    4.08    0.34
  -1  -8  -9    4.09    0.31
  -1  -8   9    3.59    0.33
  -1  -8   9    4.22    0.33
   2  -8   9    2.46    0.29
  -2  -8  -9    3.09    0.29
  -2  -8   9    3.27    0.30
  -2  -8   9    2.78    0.28
  -3   8   9    0.84    0.19
   3  -8   9    0.93    0.21
  -3  -8   9    0.65    0.19
  -3  -8   9    0.74    0.17
  -4   8   9    0.55    0.20
   4  -8   9    0.98    0.23
  -4  -8   9    0.69    0.19
  -4  -8   9    0.62    0.18
  -5   8   9    2.92    0.31
   5  -8   9    2.56    0.31
  -5  -8   9    3.07    0.32
  -5  -8   9    3.19    0.29
  -6   8   9   -0.27    0.18
   6  -8   9    0.40    0.20
  -6  -8   9    0.51    0.19
  -6   8  -9    0.26    0.19
  -6  -8   9    0.42    0.16
   0  -9   9    9.67    0.58
   0  -9  -9    9.90    0.53
   0  -9   9   10.10    0.58
   1  -9   9    4.01    0.37
  -1  -9  -9    4.11    0.33
   1  -9   9    3.34    0.34
  -1  -9   9    4.20    0.36
  -1  -9   9    4.23    0.36
  -2  -9  -9   10.21    0.59
   2  -9   9   10.10    0.59
  -2  -9   9   10.21    0.57
  -2  -9   9   10.03    0.60
   3  -9   9    0.30    0.18
  -3  -9   9    0.18    0.17
  -3  -9   9    0.27    0.16
   4  -9   9   12.31    0.68
  -4   9   9   11.27    0.64
  -4  -9   9   10.72    0.61
  -4  -9   9   10.93    0.67
   5  -9   9    0.62    0.24
  -5   9   9    0.52    0.22
  -5  -9   9    0.89    0.23
  -5  -9   9    0.66    0.20
  -6   9   9    2.89    0.34
   6  -9   9    2.42    0.33
  -6  -9   9    2.87    0.35
  -6  -9   9    2.46    0.28
   0 -10   9    1.53    0.27
   0 -10   9    2.11    0.28
   1 -10   9    0.22    0.17
  -1 -10  -9    0.07    0.14
   1 -10   9    0.48    0.20
  -1 -10   9    0.35    0.18
  -1 -10   9    0.22    0.18
   2 -10   9    6.32    0.47
  -2 -10  -9    6.13    0.46
  -2 -10   9    6.38    0.45
  -2 -10   9    6.04    0.47
   3 -10   9    0.81    0.24
  -3 -10   9    1.20    0.23
  -3 -10   9    1.17    0.24
   4 -10   9    0.38    0.20
  -4 -10   9    0.42    0.22
  -4 -10   9    0.36    0.20
   5 -10   9    4.36    0.44
  -5 -10   9    4.69    0.41
  -5 -10   9    4.52    0.44
   0 -11   9    0.63    0.22
   0 -11   9    0.52    0.23
  -1 -11  -9    1.16    0.24
  -1 -11  -9    1.23    0.34
   1 -11   9    1.13    0.26
  -1 -11   9    1.63    0.27
  -1 -11   9    1.72    0.29
   2 -11   9    3.03    0.35
  -2 -11  -9    3.00    0.34
  -2 -11   9    2.83    0.35
  -2 -11   9    3.01    0.34
  -3 -11  -9    0.13    0.17
   3 -11   9    0.08    0.19
  -3 -11   9    0.06    0.19
  -3 -11   9    0.10    0.20
   4 -11   9    0.36    0.24
  -4 -11   9    0.60    0.24
   0 -12   9    3.14    0.38
   1 -12   9    1.40    0.30
  -1 -12   9    1.35    0.29
  -1 -12   9    1.74    0.32
  -2 -12  -9    0.32    0.33
  -2 -12  -9    0.55    0.22
  -2 -12   9    0.43    0.24
  -3 -12   9    0.31    0.24
   0   0  10   22.32    0.90
   0   0  10   22.48    0.87
  -1   0  10    7.08    0.34
   1   0  10    7.74    0.38
  -1   0  10    6.95    0.33
  -2   0  10    8.07    0.36
   2   0  10    8.74    0.44
   2   0  10    8.59    0.39
  -2   0  10    8.43    0.39
  -3   0  10    9.79    0.44
  -3   0  10   10.46    0.42
  -4   0  10   15.99    0.65
  -5   0  10    4.08    0.25
  -6   0  10    5.18    0.29
  -7   0  10    1.63    0.17
  -8   0  10    0.27    0.13
   8   0  10    0.15    0.23
   0  -1  10   79.51    3.02
   0  -1  10   78.00    2.91
   0   1  10   84.48    2.92
  -1   1  10   30.82    1.15
  -1   1  10   29.60    1.15
  -1  -1  10   30.04    1.15
   2  -1  10   60.83    2.34
  -2   1  10   59.70    2.24
  -2   1  10   61.82    2.22
   2  -1  10   59.09    2.22
  -2  -1  10   59.52    2.21
   2   1  10   64.49    2.22
  -2  -1  10   59.60    2.27
   3  -1  10   48.51    1.92
  -3   1  10   47.80    1.78
  -3  -1  10   47.70    1.77
  -3  -1  10   48.22    1.82
  -4   1  10   18.96    0.76
   4  -1  10   18.19    0.88
  -4  -1  10   18.78    0.74
  -4  -1  10   19.14    0.77
  -5   1  10    4.48    0.27
   5  -1  10    4.48    0.39
  -5  -1  10    4.32    0.25
  -6   1  10    2.93    0.23
   6  -1  10    2.89    0.34
  -6  -1  10    2.83    0.20
  -7   1  10    3.89    0.27
   7  -1  10    4.08    0.40
  -7  -1  10    4.30    0.26
   8  -1  10    0.56    0.27
  -8   1  10    0.65    0.16
  -8  -1  10    0.56    0.12
   0  -2  10    6.18    0.31
   0   2  10    5.85    0.31
  -1   2  10   30.05    1.21
   1  -2  10   33.64    1.22
  -1   2  10   31.11    1.22
  -1  -2  10   28.98    1.20
  -1  -2  10   30.57    1.25
   1   2  10   37.38    1.23
   2  -2  10   82.12    3.20
  -2   2  10   81.90    3.11
  -2   2  10   86.68    3.06
   2  -2  10   84.01    3.06
   2   2  10   87.95    3.05
  -2  -2  10   83.64    3.04
  -3   2  10   22.56    0.90
   3  -2  10   22.60    0.98
  -3  -2  10   23.14    0.91
  -3  -2  10   21.76    0.87
  -4   2  10    8.62    0.42
   4  -2  10    8.31    0.50
  -4  -2  10    8.63    0.39
  -4  -2  10    8.73    0.42
   5  -2  10   27.26    1.23
  -5   2  10   27.43    1.09
  -5  -2  10   27.65    1.05
   6  -2  10    5.96    0.45
  -6   2  10    6.19    0.36
  -6  -2  10    6.11    0.31
  -7   2  10   -0.05    0.12
   7  -2  10    0.50    0.22
  -7  -2  10    0.13    0.09
  -8   2  10    4.00    0.32
   8  -2  10    4.67    0.43
  -8  -2  10    3.64    0.24
   0  -3  10   96.71    3.47
   0  -3  10   94.77    3.59
   1  -3  10   17.93    0.74
  -1   3  10   17.81    0.74
   1  -3  10   17.20    0.78
   1   3  10   17.45    0.73
  -1  -3  10   17.25    0.73
  -1  -3  10   20.40    0.78
   2  -3  10   23.54    0.96
  -2   3  10   24.86    0.97
   2  -3  10   23.88    1.02
  -2  -3  10   23.34    0.98
   2   3  10   24.33    0.95
  -2  -3  10   24.77    0.95
   3  -3  10   12.15    0.61
  -3   3  10   12.85    0.56
  -3  -3  10   12.77    0.57
  -3  -3  10   12.42    0.54
  -4   3  10   12.47    0.55
   4  -3  10   11.38    0.61
  -4  -3  10   11.34    0.51
   5  -3  10   12.38    0.64
  -5   3  10   11.10    0.54
  -5  -3  10   11.13    0.55
  -5  -3  10   11.22    0.49
   6  -3  10   13.74    0.76
  -6   3  10   14.18    0.65
  -6  -3  10   14.62    0.59
  -7   3  10    0.23    0.15
   7  -3  10    0.47    0.22
  -7  -3  10    0.32    0.10
   8  -3  10    0.98    0.27
  -8   3  10    1.20    0.21
   0   4  10   17.56    0.84
   0  -4  10   24.72    0.91
   1  -4  10   38.58    1.57
   1  -4  10   38.61    1.51
  -1   4  10   39.53    1.51
  -1  -4  10   39.18    1.50
  -1  -4  10   40.77    1.56
   1   4  10   39.54    1.49
   2  -4  10    9.97    0.49
   2  -4  10   10.69    0.54
  -2   4  10   10.94    0.50
  -2  -4  10    9.98    0.48
  -2  -4  10   10.79    0.52
  -3   4  10    2.27    0.21
   3  -4  10    2.08    0.22
  -3  -4  10    1.66    0.17
  -3  -4  10    1.84    0.19
  -4   4  10   28.99    1.19
   4  -4  10   28.59    1.26
  -4  -4  10   29.49    1.22
  -4  -4  10   30.56    1.15
  -5   4  10   12.54    0.59
   5  -4  10   11.45    0.64
  -5  -4  10   12.64    0.54
  -5  -4  10   11.97    0.61
  -6   4  10    3.88    0.31
   6  -4  10    3.23    0.34
  -6  -4  10    4.35    0.25
   7  -4  10    0.82    0.24
  -7   4  10    1.45    0.21
  -7  -4  10    0.70    0.12
   8  -4  10    1.05    0.27
  -8   4  10    0.77    0.20
   0   5  10    7.99    0.40
   0  -5  10    7.46    0.42
   1  -5  10   10.54    0.55
   1  -5  10   10.74    0.53
  -1   5  10   11.38    0.53
  -1  -5  10   11.29    0.53
  -1  -5  10   10.74    0.54
  -2   5  10    2.80    0.24
   2  -5  10    2.44    0.24
   2  -5  10    2.59    0.23
  -2  -5  10    2.99    0.23
  -2  -5  10    2.53    0.23
  -3   5  10   11.45    0.57
   3  -5  10   11.64    0.60
  -3  -5  10   11.66    0.58
  -3  -5  10   11.49    0.54
   4  -5  10    5.93    0.41
  -4   5  10    6.30    0.39
  -4  -5  10    6.16    0.39
  -4  -5  10    6.22    0.35
   5  -5  10    2.40    0.27
  -5   5  10    2.43    0.25
  -5  -5  10    2.85    0.22
  -5  -5  10    2.41    0.25
   6  -5  10    3.36    0.33
  -6   5  10    2.86    0.28
  -6  -5  10    3.05    0.23
   7  -5  10    2.25    0.31
  -7   5  10    1.68    0.25
  -7  -5  10    2.28    0.19
   0   6  10    1.23    0.17
   0  -6  10    1.30    0.17
   0  -6  10    1.32    0.19
   1  -6  10    6.44    0.40
   1  -6  10    6.93    0.42
  -1   6  10    7.42    0.41
  -1  -6  10    7.28    0.42
  -1  -6  10    6.95    0.40
   2  -6  10   24.30    1.01
   2  -6  10   23.01    1.05
  -2   6  10   24.99    1.01
  -2  -6  10   23.89    0.99
  -2  -6  10   23.18    1.04
  -3   6  10    3.53    0.30
   3  -6  10    3.38    0.31
  -3  -6  10    3.86    0.30
  -3  -6  10    3.76    0.31
  -4   6  10    3.29    0.28
   4  -6  10    2.61    0.28
  -4  -6  10    2.47    0.26
  -4  -6  10    2.49    0.23
   5  -6  10    5.03    0.39
  -5   6  10    4.93    0.37
  -5  -6  10    4.84    0.32
  -5  -6  10    4.90    0.37
   6  -6  10    3.38    0.36
  -6   6  10    3.22    0.31
  -6  -6  10    3.80    0.27
  -6  -6  10    3.77    0.33
  -7   6  10    0.26    0.18
   7  -6  10    0.27    0.21
  -7  -6  10    0.05    0.12
   0  -7  10   33.45    1.41
   0  -7  10   33.34    1.35
   1  -7  10    9.15    0.51
   1  -7  10    8.30    0.51
  -1  -7  10    9.61    0.50
  -1  -7  10    9.05    0.52
   2  -7  10    1.59    0.23
  -2   7  10    1.99    0.24
   2  -7  10    2.11    0.24
  -2  -7  10    1.99    0.23
  -2  -7  10    1.76    0.22
  -3   7  10   36.91    1.50
   3  -7  10   36.52    1.56
  -3  -7  10   37.15    1.56
  -3  -7  10   37.01    1.47
   4  -7  10    6.90    0.47
  -4   7  10    6.80    0.46
  -4  -7  10    7.08    0.47
  -4  -7  10    6.32    0.39
   5  -7  10    4.00    0.36
  -5   7  10    3.33    0.33
  -5  -7  10    3.89    0.30
  -5  -7  10    3.60    0.33
   6  -7  10    0.93    0.25
  -6   7  10    1.55    0.25
  -6  -7  10    1.36    0.19
  -6  -7  10    1.31    0.25
  -7   7  10    1.25    0.25
   7  -7  10    1.15    0.26
  -7  -7  10    1.48    0.19
   0  -8  10   -0.01    0.14
   0  -8 -10    0.32    0.12
   0  -8  10    0.35    0.16
   1  -8  10    7.34    0.45
   1  -8  10    6.96    0.45
  -1  -8  10    6.44    0.45
  -1  -8  10    6.21    0.42
   2  -8  10   15.90    0.81
  -2  -8  10   15.27    0.75
  -2  -8  10   16.65    0.80
  -3   8  10    1.25    0.22
   3  -8  10    1.41    0.24
  -3  -8  10    1.47    0.21
  -3  -8  10    1.49    0.23
   4  -8  10    7.76    0.51
  -4   8  10    7.22    0.47
  -4  -8  10    5.90    0.42
  -4  -8  10    6.59    0.48
   5  -8  10    0.42    0.20
  -5   8  10    0.25    0.18
  -5  -8  10    0.32    0.18
  -5  -8  10    0.76    0.18
  -6   8  10    2.20    0.30
   6  -8  10    1.89    0.31
  -6  -8  10    1.65    0.23
  -6  -8  10    1.44    0.27
   0  -9  10    4.63    0.37
   0  -9 -10    4.32    0.32
   0  -9  10    3.94    0.36
  -1  -9 -10   13.19    0.67
   1  -9  10   12.48    0.67
   1  -9  10   12.54    0.69
  -1  -9  10   11.86    0.65
  -1  -9  10   12.53    0.69
   2  -9  10    5.02    0.40
  -2  -9  10    3.88    0.37
  -2  -9  10    4.42    0.37
   3  -9  10    6.24    0.47
  -3  -9  10    6.59    0.44
  -3  -9  10    6.28    0.48
   4  -9  10    4.81    0.43
  -4  -9  10    5.48    0.44
  -4  -9  10    5.54    0.41
   5  -9  10    0.82    0.25
  -5   9  10    0.56    0.23
  -5  -9  10    0.87    0.23
  -5  -9  10    0.55    0.19
  -6   9  10    0.34    0.23
  -6  -9  10    0.45    0.19
  -6  -9  10    0.39    0.21
   0 -10  10    0.49    0.20
   0 -10  10    0.35    0.21
   1 -10  10    4.55    0.41
  -1 -10 -10    5.18    0.39
  -1 -10  10    4.51    0.40
  -1 -10  10    4.86    0.42
   2 -10  10    1.74    0.27
  -2 -10  10    1.52    0.26
  -2 -10  10    1.83    0.27
   3 -10  10    2.55    0.32
  -3 -10  10    2.36    0.31
  -3 -10  10    2.16    0.29
   4 -10  10    0.25    0.22
  -4 -10  10    0.34    0.22
  -4 -10  10    0.30    0.19
   5 -10  10    1.26    0.30
  -5 -10  10    1.00    0.25
   0 -11  10    2.81    0.36
   0 -11  10    2.73    0.34
   1 -11  10    0.32    0.20
  -1 -11  10    0.29    0.19
  -1 -11  10    0.24    0.21
   2 -11  10    0.37    0.22
  -2 -11 -10    0.30    0.19
  -2 -11  10    0.25    0.20
  -2 -11  10    0.12    0.19
   3 -11  10    0.65    0.24
  -3 -11  10    0.62    0.23
  -3 -11  10    0.73    0.23
  -4 -11  10    0.68    0.24
  -1 -12  10    2.10    0.33
  -2 -12 -10    0.25    0.20
  -2 -12  10    0.19    0.21
   0   0  11    0.00    0.06
   0   0  11    0.04    0.07
   1   0  11   47.51    1.84
  -1   0  11   47.84    1.80
  -1   0  11   47.33    1.76
   2   0  11    2.09    0.20
  -2   0  11    1.97    0.14
  -2   0  11    1.64    0.15
   2   0  11    1.82    0.17
  -3   0  11   35.64    1.34
  -3   0  11   35.14    1.34
  -4   0  11    0.68    0.11
  -5   0  11    0.61    0.12
  -6   0  11    1.08    0.15
  -7   0  11    7.17    0.38
   8   0  11    1.47    0.33
  -8   0  11    1.37    0.18
   0  -1  11   14.78    0.68
   0  -1  11   17.78    0.68
   0   1  11   16.18    0.67
  -1   1  11   64.65    2.36
  -1   1  11   65.17    2.40
  -1  -1  11   63.62    2.36
  -2   1  11    7.53    0.32
  -2   1  11    7.35    0.37
   2  -1  11    7.13    0.37
   2  -1  11    8.02    0.42
   2   1  11    8.15    0.37
  -2  -1  11    8.13    0.37
  -2  -1  11    7.72    0.36
  -3   1  11    5.64    0.30
   3  -1  11    5.13    0.37
  -3  -1  11    5.30    0.28
  -3  -1  11    5.53    0.28
  -4   1  11    0.31    0.10
   4  -1  11    0.55    0.17
  -4  -1  11    0.43    0.10
  -5   1  11   26.31    1.04
   5  -1  11   27.15    1.20
  -5  -1  11   25.53    1.01
   6  -1  11   18.95    0.94
  -6   1  11   17.03    0.75
  -6  -1  11   17.21    0.72
  -7   1  11    2.98    0.25
   7  -1  11    2.85    0.38
  -7  -1  11    2.94    0.23
  -8   1  11    1.67    0.21
   8  -1  11    2.14    0.36
  -8  -1  11    1.49    0.18
   0  -2  11    3.22    0.21
   0  -2  11    3.77    0.23
   0   2  11    2.17    0.20
  -1   2  11    7.31    0.38
   1  -2  11    8.53    0.39
  -1   2  11    8.06    0.35
   1   2  11    8.24    0.39
  -1  -2  11    6.99    0.37
  -1  -2  11    7.90    0.39
   2  -2  11   10.24    0.53
   2  -2  11   10.80    0.49
  -2   2  11   10.78    0.50
  -2   2  11   10.84    0.42
  -2  -2  11   11.60    0.49
   2   2  11   10.81    0.49
  -3   2  11   24.13    0.94
   3  -2  11   22.30    1.01
  -3  -2  11   23.05    0.91
  -3  -2  11   23.30    0.94
  -4   2  11   10.77    0.50
   4  -2  11   10.27    0.58
  -4  -2  11   10.45    0.47
  -4  -2  11   10.82    0.50
   5  -2  11    1.00    0.23
  -5   2  11    1.35    0.17
  -5  -2  11    1.42    0.15
   6  -2  11   12.17    0.70
  -6   2  11   11.32    0.55
  -6  -2  11   11.75    0.51
  -7   2  11    0.94    0.17
   7  -2  11    1.44    0.29
  -7  -2  11    1.30    0.15
   8  -2  11    4.10    0.44
  -8   2  11    4.17    0.33
  -8  -2  11    4.05    0.27
   0   3  11   18.42    0.76
   1  -3  11    5.54    0.31
  -1   3  11    5.69    0.32
   1   3  11    5.74    0.32
  -1  -3  11    6.01    0.32
  -1  -3  11    5.41    0.31
   2  -3  11   27.64    1.10
  -2   3  11   28.82    1.11
   2  -3  11   28.18    1.17
  -2  -3  11   26.93    1.13
  -2  -3  11   28.13    1.09
   3  -3  11   11.19    0.58
  -3   3  11   11.61    0.54
  -3  -3  11   11.82    0.52
  -3  -3  11   11.31    0.54
  -4   3  11    9.29    0.47
   4  -3  11    9.53    0.53
  -4  -3  11    9.48    0.47
  -4  -3  11    9.33    0.44
  -5   3  11   21.01    0.90
   5  -3  11   20.57    1.00
  -5  -3  11   22.34    0.85
   6  -3  11    2.01    0.29
  -6   3  11    2.06    0.22
  -6  -3  11    1.91    0.18
   7  -3  11    1.94    0.30
  -7   3  11    1.75    0.22
  -7  -3  11    1.95    0.18
  -8   3  11    3.39    0.31
  -8  -3  11    3.27    0.24
   0   4  11   56.46    2.11
  -1   4  11   15.61    0.70
   1  -4  11   15.65    0.73
   1  -4  11   17.13    0.71
  -1  -4  11   15.36    0.69
   1   4  11   15.97    0.69
  -1  -4  11   17.27    0.73
   2  -4  11    5.24    0.31
  -2   4  11    5.09    0.32
   2  -4  11    5.14    0.34
  -2  -4  11    5.11    0.33
  -2  -4  11    5.35    0.31
  -3   4  11   52.73    1.97
   3  -4  11   51.50    2.06
  -3  -4  11   51.73    1.94
  -3  -4  11   51.10    2.02
  -4   4  11   10.71    0.52
   4  -4  11   10.33    0.57
  -4  -4  11   10.26    0.53
  -4  -4  11   10.10    0.48
   5  -4  11    1.89    0.26
  -5   4  11    1.77    0.21
  -5  -4  11    2.09    0.22
  -5  -4  11    1.88    0.18
  -6   4  11    2.74    0.26
   6  -4  11    3.29    0.33
  -6  -4  11    2.65    0.21
  -7   4  11    3.72    0.32
   7  -4  11    3.67    0.39
  -7  -4  11    3.49    0.24
  -8   4  11    0.53    0.19
  -8  -4  11    0.71    0.13
   0  -5  11    0.16    0.11
   0  -5  11    0.34    0.11
   0   5  11    0.23    0.10
   1  -5  11   35.63    1.43
   1  -5  11   36.59    1.49
  -1   5  11   36.99    1.43
  -1  -5  11   37.30    1.49
  -1  -5  11   36.23    1.43
   2  -5  11    5.04    0.35
  -2   5  11    5.01    0.33
   2  -5  11    4.59    0.32
  -2  -5  11    4.97    0.33
  -2  -5  11    4.94    0.32
   3  -5  11   27.29    1.20
  -3   5  11   28.22    1.15
  -3  -5  11   28.49    1.12
  -3  -5  11   27.37    1.18
   4  -5  11    8.56    0.52
  -4   5  11    8.09    0.46
  -4  -5  11    8.42    0.47
  -4  -5  11    8.29    0.43
  -5   5  11    6.09    0.40
   5  -5  11    5.86    0.44
  -5  -5  11    5.82    0.39
  -5  -5  11    6.42    0.35
  -6   5  11   -0.09    0.12
   6  -5  11   -0.01    0.15
  -6  -5  11    0.17    0.11
   7  -5  11    2.97    0.35
  -7   5  11    3.13    0.31
  -7  -5  11    2.87    0.23
   0  -6  11    2.38    0.23
   0  -6  11    2.08    0.23
   1  -6  11    4.12    0.31
   1  -6  11    4.03    0.32
  -1   6  11    4.50    0.31
  -1  -6  11    3.97    0.31
  -1  -6  11    3.80    0.29
   2  -6  11   10.12    0.56
  -2   6  11   10.28    0.54
   2  -6  11    9.72    0.52
  -2  -6  11   10.27    0.52
  -2  -6  11    9.87    0.54
  -3   6  11    5.61    0.38
   3  -6  11    5.48    0.40
  -3  -6  11    5.66    0.39
  -3  -6  11    5.43    0.35
  -4   6  11    0.97    0.19
   4  -6  11    0.91    0.21
  -4  -6  11    0.64    0.17
  -4  -6  11    1.11    0.17
   5  -6  11    5.14    0.41
  -5   6  11    5.27    0.39
  -5  -6  11    5.41    0.34
  -5  -6  11    5.43    0.39
   6  -6  11    2.12    0.29
  -6   6  11    1.83    0.26
  -6  -6  11    2.28    0.22
   7  -6  11    1.84    0.31
  -7   6  11    1.47    0.26
  -7  -6  11    1.62    0.19
   0  -7  11    4.52    0.35
   0  -7  11    4.80    0.35
   1  -7  11    1.44    0.23
   1  -7  11    1.66    0.22
  -1  -7  11    1.65    0.21
  -1  -7  11    2.10    0.24
  -2   7  11    7.86    0.49
   2  -7  11    8.53    0.51
  -2  -7  11    8.51    0.51
  -2  -7  11    8.39    0.48
  -3   7  11   12.60    0.65
   3  -7  11   13.17    0.70
  -3  -7  11   12.52    0.63
  -3  -7  11   12.62    0.66
  -4   7  11    4.93    0.40
   4  -7  11    5.47    0.41
  -4  -7  11    5.09    0.38
  -4  -7  11    5.04    0.36
  -5   7  11    2.12    0.28
   5  -7  11    2.06    0.28
  -5  -7  11    1.96    0.22
  -5  -7  11    1.85    0.26
   6  -7  11    3.62    0.39
  -6   7  11    3.93    0.36
  -6  -7  11    3.57    0.29
  -7   7  11    0.24    0.21
  -7  -7  11    0.56    0.15
   0  -8  11    7.25    0.48
   0  -8  11    6.56    0.44
   1  -8  11    4.12    0.35
   1  -8  11    4.76    0.37
  -1  -8  11    4.16    0.36
  -1  -8  11    4.01    0.33
   2  -8  11    1.50    0.25
  -2  -8  11    1.85    0.25
  -2  -8  11    1.91    0.25
   3  -8  11    0.15    0.17
  -3   8  11    0.27    0.17
  -3  -8  11    0.17    0.16
  -3  -8  11    0.16    0.15
   4  -8  11    6.20    0.46
  -4   8  11    5.91    0.45
  -4  -8  11    6.82    0.43
  -4  -8  11    5.41    0.45
   5  -8  11    1.16    0.26
  -5   8  11    1.37    0.26
  -5  -8  11    1.23    0.24
  -5  -8  11    1.13    0.20
   6  -8  11    2.24    0.33
  -6   8  11    2.48    0.31
  -6  -8  11    2.23    0.25
  -6  -8  11    2.49    0.31
   0  -9  11    5.00    0.39
   0  -9  11    4.48    0.39
   1  -9  11    4.37    0.38
   1  -9  11    5.39    0.40
  -1  -9  11    4.14    0.38
  -1  -9  11    4.49    0.39
   2  -9  11    4.17    0.37
  -2  -9  11    4.01    0.38
  -2  -9  11    4.26    0.36
   3  -9  11    1.26    0.27
  -3  -9  11    1.78    0.26
  -3  -9  11    1.69    0.25
   4  -9  11    4.34    0.41
  -4  -9  11    4.21    0.39
  -4  -9  11    3.79    0.35
   5  -9  11    4.48    0.43
  -5   9  11    3.56    0.38
  -5  -9  11    4.60    0.42
  -5  -9  11    3.67    0.34
   0 -10  11    2.47    0.32
   0 -10  11    3.14    0.34
   1 -10  11    0.47    0.20
  -1 -10  11    0.94    0.22
  -1 -10  11    0.60    0.22
   2 -10  11    1.69    0.28
  -2 -10  11    1.93    0.27
  -2 -10  11    1.77    0.28
   3 -10  11    2.69    0.33
  -3 -10  11    2.35    0.32
  -3 -10  11    2.94    0.33
   4 -10  11    1.24    0.29
  -4 -10  11    1.73    0.30
  -4 -10  11    1.49    0.25
  -5 -10  11    2.55    0.31
   0 -11  11    0.28    0.22
   0 -11  11    0.22    0.21
   1 -11  11    0.42    0.21
  -1 -11  11    0.30    0.22
  -1 -11  11    0.42    0.23
   2 -11  11    1.92    0.32
  -2 -11  11    2.28    0.32
  -2 -11  11    2.20    0.32
  -3 -11  11    0.64    0.24
  -4 -11  11    0.40    0.22
  -1 -12  11    1.06    0.28
  -2 -12  11    1.58    0.31
   0   0  12   40.69    1.51
   0   0  12   39.20    1.55
   1   0  12    0.89    0.13
  -1   0  12    0.80    0.12
  -1   0  12    0.75    0.10
  -2   0  12    0.01    0.06
   2   0  12    0.01    0.08
  -2   0  12    0.01    0.07
   2   0  12    0.14    0.11
  -3   0  12    1.51    0.14
   3   0  12    1.26    0.20
  -4   0  12    1.02    0.14
  -5   0  12   12.25    0.55
  -6   0  12    0.15    0.11
  -7   0  12    5.70    0.34
   7   0  12    6.05    0.52
  -8   0  12    0.66    0.16
   0  -1  12   44.45    1.73
   0   1  12   44.99    1.68
  -1   1  12   41.51    1.62
  -1   1  12   40.51    1.61
   1  -1  12   46.82    1.69
  -1  -1  12   39.00    1.60
   1   1  12   49.61    1.62
   1   1  12   39.54    1.67
  -2   1  12   12.05    0.54
   2  -1  12   11.59    0.54
  -2   1  12   11.72    0.49
  -2  -1  12   11.91    0.52
   2   1  12   13.37    0.55
  -2  -1  12   11.87    0.53
  -3   1  12    1.63    0.16
   3  -1  12    1.70    0.21
  -3  -1  12    1.47    0.15
  -3  -1  12    1.55    0.14
  -4   1  12    8.09    0.40
   4  -1  12    7.74    0.49
  -4  -1  12    7.53    0.38
  -5   1  12    0.95    0.15
   5  -1  12    0.54    0.21
  -5  -1  12    0.58    0.12
   6  -1  12   19.16    0.96
  -6   1  12   17.41    0.78
  -6  -1  12   18.35    0.76
  -7   1  12    4.33    0.30
   7  -1  12    4.41    0.44
  -7  -1  12    4.02    0.27
  -8   1  12    0.99    0.19
  -8  -1  12    0.84    0.16
   0   2  12    2.18    0.19
   0  -2  12    1.75    0.17
   0  -2  12    2.15    0.19
   0   2  12    2.01    0.17
  -1   2  12   23.87    0.93
  -1   2  12   23.76    0.96
  -1  -2  12   23.05    0.97
   1   2  12   24.21    0.95
  -1  -2  12   23.49    0.94
   2  -2  12   59.78    2.14
  -2   2  12   52.81    2.03
   2  -2  12   51.43    2.02
  -2  -2  12   53.76    2.02
  -3   2  12   14.14    0.61
   3  -2  12   13.61    0.68
  -3  -2  12   14.03    0.61
  -3  -2  12   13.32    0.59
   4  -2  12    5.24    0.38
  -4   2  12    5.31    0.32
  -4  -2  12    5.08    0.29
  -5   2  12    1.99    0.20
   5  -2  12    2.03    0.28
  -5  -2  12    2.14    0.19
  -6   2  12    0.34    0.13
   6  -2  12    0.40    0.22
  -6  -2  12    0.37    0.12
   7  -2  12    1.82    0.32
  -7   2  12    1.78    0.22
  -7  -2  12    2.12    0.19
  -8   2  12    0.62    0.18
  -8  -2  12    1.00    0.16
   0  -3  12   82.07    3.10
   0  -3  12   81.72    3.00
  -1   3  12    5.41    0.28
   1  -3  12    7.31    0.35
  -1   3  12    5.67    0.34
  -1  -3  12    5.84    0.34
   1   3  12    5.30    0.32
  -1  -3  12    5.08    0.31
   2  -3  12    2.60    0.22
  -2   3  12    2.60    0.23
   2  -3  12    2.49    0.23
  -2  -3  12    2.53    0.21
  -2  -3  12    2.53    0.21
  -3   3  12    1.39    0.17
   3  -3  12    1.50    0.20
  -3  -3  12    1.34    0.15
   4  -3  12    2.95    0.29
  -4   3  12    2.74    0.23
  -4  -3  12    2.54    0.23
  -4  -3  12    2.82    0.22
   5  -3  12    4.30    0.37
  -5   3  12    4.19    0.31
  -5  -3  12    4.39    0.27
  -6   3  12    6.26    0.40
   6  -3  12    7.29    0.50
  -6  -3  12    6.83    0.35
   7  -3  12    1.92    0.32
  -7   3  12    1.90    0.23
  -7  -3  12    2.10    0.19
  -8   3  12    0.26    0.17
  -8  -3  12   -0.19    0.11
   0   4  12    0.66    0.14
   0  -4  12    0.93    0.15
   0  -4  12    1.02    0.15
   1  -4  12    0.52    0.13
  -1   4  12    0.22    0.12
   1  -4  12    0.27    0.12
  -1  -4  12    0.06    0.10
  -1  -4  12    0.46    0.12
  -2   4  12   22.13    0.92
   2  -4  12   21.59    0.95
   2  -4  12   21.68    0.91
  -2  -4  12   21.76    0.89
  -2  -4  12   20.62    0.92
   3  -4  12    3.44    0.30
  -3   4  12    3.98    0.30
  -3  -4  12    3.52    0.28
  -3  -4  12    3.25    0.26
  -4   4  12    5.71    0.36
   4  -4  12    5.69    0.41
  -4  -4  12    5.60    0.35
  -4  -4  12    5.20    0.32
  -5   4  12    9.43    0.51
   5  -4  12    9.35    0.57
  -5  -4  12   10.03    0.47
   6  -4  12    0.21    0.19
  -6   4  12    0.24    0.15
  -6  -4  12    0.28    0.11
   7  -4  12    1.49    0.29
  -7   4  12    1.58    0.24
  -7  -4  12    1.68    0.17
   0  -5  12    2.12    0.23
   0   5  12    2.25    0.21
   1  -5  12    2.02    0.23
   1  -5  12    2.47    0.23
  -1   5  12    2.01    0.21
  -1  -5  12    1.98    0.20
  -1  -5  12    2.43    0.23
   2  -5  12    4.51    0.34
   2  -5  12    5.05    0.33
  -2   5  12    4.86    0.34
  -2  -5  12    5.05    0.35
  -2  -5  12    4.86    0.32
  -3   5  12   15.41    0.71
   3  -5  12   14.78    0.74
  -3  -5  12   14.92    0.68
  -3  -5  12   15.10    0.72
   4  -5  12    2.45    0.28
  -4   5  12    2.16    0.24
  -4  -5  12    2.30    0.24
  -4  -5  12    2.08    0.21
  -5   5  12    1.66    0.23
   5  -5  12    2.42    0.29
  -5  -5  12    2.03    0.24
  -5  -5  12    1.75    0.20
  -6   5  12    1.62    0.24
   6  -5  12    2.42    0.30
  -6  -5  12    1.75    0.19
  -7   5  12    2.81    0.30
   7  -5  12    3.10    0.37
  -7  -5  12    2.83    0.23
   0  -6  12    4.16    0.33
   0  -6  12    4.98    0.33
   1  -6  12   18.44    0.87
   1  -6  12   18.66    0.83
  -1   6  12   18.48    0.83
  -1  -6  12   18.37    0.86
  -1  -6  12   18.74    0.83
   2  -6  12   23.90    1.10
  -2   6  12   25.63    1.07
  -2  -6  12   25.41    1.10
  -2  -6  12   24.88    1.05
  -3   6  12   11.66    0.61
   3  -6  12   12.48    0.66
  -3  -6  12   11.74    0.59
  -3  -6  12   12.23    0.63
   4  -6  12   13.45    0.73
  -4   6  12   14.54    0.71
  -4  -6  12   14.04    0.66
  -4  -6  12   14.30    0.71
   5  -6  12    3.44    0.34
  -5   6  12    2.98    0.29
  -5  -6  12    3.13    0.27
  -5  -6  12    3.20    0.31
   6  -6  12    3.22    0.36
  -6   6  12    3.31    0.32
  -6  -6  12    3.02    0.26
  -7   6  12    1.81    0.27
  -7  -6  12    2.22    0.21
   0  -7  12    2.35    0.27
   0  -7  12    2.67    0.26
   1  -7  12    1.76    0.22
   1  -7  12    1.84    0.25
  -1  -7  12    1.86    0.22
  -1  -7  12    2.02    0.26
  -2   7  12   19.29    0.87
   2  -7  12   18.30    0.91
  -2  -7  12   19.66    0.91
  -2  -7  12   19.23    0.86
  -3   7  12    1.24    0.22
   3  -7  12    1.26    0.23
  -3  -7  12    1.31    0.21
  -3  -7  12    0.92    0.19
  -4   7  12    8.89    0.54
   4  -7  12    9.02    0.56
  -4  -7  12    8.52    0.48
  -4  -7  12    8.63    0.53
  -5   7  12    1.12    0.23
   5  -7  12    1.16    0.24
  -5  -7  12    1.28    0.23
  -5  -7  12    1.03    0.19
   6  -7  12    0.91    0.26
  -6   7  12    0.54    0.22
  -6  -7  12    1.02    0.19
   0  -8  12    0.16    0.17
   0  -8  12    0.62    0.18
   1  -8  12    0.81    0.21
   1  -8  12    1.12    0.21
  -1  -8  12    0.88    0.20
  -1  -8  12    0.76    0.20
   2  -8  12    0.43    0.18
  -2  -8  12    0.12    0.16
  -2  -8  12    0.43    0.17
   3  -8  12    0.98    0.23
  -3  -8  12    1.44    0.22
  -3  -8  12    1.30    0.22
  -4   8  12    2.81    0.31
   4  -8  12    2.13    0.30
  -4  -8  12    2.58    0.27
  -4  -8  12    2.73    0.31
   5  -8  12    1.41    0.27
  -5   8  12    1.21    0.26
  -5  -8  12    1.38    0.22
  -5  -8  12    1.57    0.27
  -6   8  12   -0.02    0.19
  -6  -8  12   -0.03    0.15
   0  -9  12    6.41    0.47
   0  -9  12    6.53    0.46
   1  -9  12    5.44    0.43
  -1  -9  12    5.29    0.42
  -1  -9  12    5.60    0.44
   2  -9  12    3.35    0.35
  -2  -9  12    3.22    0.34
  -2  -9  12    3.11    0.32
   3  -9  12    7.57    0.54
  -3  -9  12    7.67    0.50
  -3  -9  12    8.87    0.57
   4  -9  12    0.32    0.21
  -4  -9  12    0.34    0.19
  -4  -9  12   -0.09    0.17
   5  -9  12    1.95    0.31
  -5  -9  12    1.87    0.30
  -5  -9  12    1.62    0.25
   0 -10  12    2.86    0.34
   0 -10  12    3.27    0.35
   1 -10  12    1.11    0.26
  -1 -10  12    1.60    0.27
  -1 -10  12    1.69    0.28
   2 -10  12    1.33    0.28
  -2 -10  12    1.31    0.25
  -2 -10  12    1.20    0.26
   3 -10  12    0.53    0.23
  -3 -10  12    0.72    0.22
  -3 -10  12    0.54    0.22
  -4 -10  12    0.55    0.21
  -4 -10  12    0.48    0.21
   0 -11  12    2.69    0.36
   0 -11  12    2.83    0.36
   1 -11  12    6.50    0.53
  -1 -11  12    7.02    0.52
  -1 -11  12    7.18    0.54
  -2 -11  12    0.26    0.21
  -2 -11  12   -0.09    0.18
  -3 -11  12    1.19    0.27
  -1 -12  12    0.82    0.27
   0   0  13   -0.05    0.06
   0   0  13    0.04    0.08
  -1   0  13   37.87    1.44
  -1   0  13   38.32    1.46
   1   0  13   37.01    1.50
  -2   0  13   57.31    2.20
  -2   0  13   58.45    2.23
   2   0  13   62.67    2.33
  -3   0  13    6.87    0.35
   3   0  13    5.99    0.41
   4   0  13   33.10    1.42
  -4   0  13   32.21    1.27
   5   0  13    4.98    0.43
  -5   0  13    5.23    0.31
   6   0  13    3.35    0.38
  -6   0  13    2.75    0.24
  -7   0  13    1.53    0.19
   7   0  13    1.63    0.32
  -8   0  13    0.22    0.15
   0  -1  13   26.84    1.09
   0   1  13   26.58    1.06
   1  -1  13   18.17    0.75
  -1   1  13   16.31    0.69
  -1   1  13   16.50    0.71
  -1  -1  13   15.34    0.70
   1   1  13   15.79    0.74
   1   1  13   18.99    0.72
   2  -1  13    7.28    0.39
  -2   1  13    5.91    0.29
   2  -1  13    5.97    0.35
  -2   1  13    5.91    0.34
  -2  -1  13    6.07    0.32
  -2  -1  13    6.04    0.33
  -3   1  13    2.48    0.21
   3  -1  13    2.66    0.26
  -3  -1  13    2.38    0.18
  -3  -1  13    2.17    0.20
  -4   1  13    2.96    0.24
   4  -1  13    3.08    0.31
  -4  -1  13    3.14    0.23
  -5   1  13    3.35    0.25
   5  -1  13    3.05    0.34
  -5  -1  13    3.19    0.24
  -6   1  13    1.03    0.17
   6  -1  13    1.09    0.27
  -6  -1  13    1.15    0.16
  -7   1  13    2.65    0.25
   7  -1  13    2.24    0.35
  -7  -1  13    2.56    0.23
  -8   1  13    3.63    0.31
  -8  -1  13    3.85    0.29
   0   2  13    1.70    0.18
   0   2  13    1.49    0.16
   0  -2  13    1.66    0.17
   0  -2  13    1.60    0.17
  -1   2  13    3.59    0.26
  -1   2  13    3.63    0.21
   1   2  13    4.02    0.27
  -1  -2  13    3.21    0.24
  -1  -2  13    3.63    0.25
  -2   2  13    2.32    0.21
   2  -2  13    2.12    0.20
   2  -2  13    3.46    0.26
  -2  -2  13    2.36    0.20
  -2  -2  13    2.05    0.17
  -3   2  13    5.89    0.35
   3  -2  13    6.16    0.40
  -3  -2  13    6.11    0.33
  -3  -2  13    5.93    0.33
   4  -2  13    3.61    0.32
  -4   2  13    3.27    0.26
  -4  -2  13    3.66    0.24
   5  -2  13    0.75    0.21
  -5   2  13    0.82    0.16
  -5  -2  13    0.99    0.14
  -6   2  13    2.78    0.26
   6  -2  13    2.70    0.34
  -6  -2  13    3.19    0.23
   7  -2  13    1.79    0.32
  -7   2  13    1.50    0.22
  -7  -2  13    1.57    0.19
   0  -3  13   39.04    1.48
   0  -3  13   37.34    1.52
  -1   3  13    7.21    0.39
  -1   3  13    6.94    0.33
  -1  -3  13    6.72    0.38
  -1  -3  13    7.25    0.39
   1   3  13    6.75    0.38
   2  -3  13   13.79    0.62
   2  -3  13   13.83    0.66
  -2   3  13   13.79    0.63
  -2  -3  13   13.41    0.63
  -2  -3  13   13.45    0.61
  -3   3  13    7.84    0.43
   3  -3  13    7.43    0.45
  -3  -3  13    7.93    0.41
   4  -3  13    0.51    0.17
  -4   3  13    0.36    0.14
  -4  -3  13    0.41    0.11
  -5   3  13    2.17    0.23
   5  -3  13    2.11    0.28
  -5  -3  13    1.91    0.19
   6  -3  13    1.00    0.24
  -6   3  13    0.79    0.18
  -6  -3  13    1.44    0.17
   7  -3  13    0.32    0.21
  -7   3  13    0.26    0.16
  -7  -3  13    0.11    0.11
   0   4  13    2.64    0.26
   0  -4  13    3.52    0.26
  -1   4  13   11.10    0.55
  -1  -4  13   11.65    0.56
  -1  -4  13   10.93    0.54
   2  -4  13    6.71    0.39
  -2   4  13    7.35    0.41
   2  -4  13    7.03    0.43
  -2  -4  13    6.86    0.40
  -2  -4  13    6.81    0.39
  -3   4  13   18.57    0.81
   3  -4  13   18.14    0.86
  -3  -4  13   17.95    0.81
  -3  -4  13   17.49    0.77
  -4   4  13    1.74    0.22
   4  -4  13    1.70    0.24
  -4  -4  13    1.84    0.19
  -4  -4  13    1.95    0.20
   5  -4  13    3.90    0.36
  -5   4  13    3.33    0.30
  -5  -4  13    3.72    0.27
   6  -4  13    0.62    0.22
  -6   4  13    0.40    0.17
  -6  -4  13    0.70    0.14
  -7   4  13    0.55    0.19
   7  -4  13    0.89    0.26
  -7  -4  13    0.53    0.14
   0  -5  13   13.11    0.68
   0  -5  13   15.27    0.67
   1  -5  13    4.30    0.31
  -1   5  13    4.19    0.31
   1  -5  13    3.64    0.31
  -1  -5  13    3.89    0.29
  -1  -5  13    3.87    0.31
   2  -5  13   23.00    1.02
  -2   5  13   22.95    0.97
  -2  -5  13   22.34    0.95
  -2  -5  13   21.99    0.99
   3  -5  13    1.54    0.23
  -3   5  13    1.79    0.22
  -3  -5  13    1.81    0.20
  -3  -5  13    1.85    0.22
  -4   5  13   10.45    0.56
   4  -5  13   10.66    0.62
  -4  -5  13   11.02    0.54
  -4  -5  13   11.45    0.58
  -5   5  13    1.56    0.23
   5  -5  13    1.74    0.27
  -5  -5  13    1.68    0.19
  -6   5  13    2.47    0.28
   6  -5  13    2.48    0.32
  -6  -5  13    2.36    0.22
  -7   5  13    0.53    0.20
  -7  -5  13    0.83    0.15
   0  -6  13    3.18    0.27
   0  -6  13    2.18    0.26
   1  -6  13    2.51    0.27
  -1   6  13    2.64    0.26
   1  -6  13    2.95    0.27
  -1  -6  13    2.52    0.28
  -1  -6  13    2.74    0.26
  -2   6  13    8.19    0.48
   2  -6  13    7.76    0.49
  -2  -6  13    8.01    0.45
  -2  -6  13    8.25    0.50
  -3   6  13    7.07    0.44
   3  -6  13    6.59    0.45
  -3  -6  13    6.71    0.41
  -3  -6  13    6.87    0.43
   4  -6  13    8.62    0.55
  -4   6  13    9.23    0.53
  -4  -6  13    9.06    0.48
  -4  -6  13    8.20    0.51
  -5   6  13    2.81    0.30
   5  -6  13    3.09    0.34
  -5  -6  13    3.17    0.28
  -6   6  13    0.03    0.17
   6  -6  13    0.18    0.20
  -6  -6  13    0.24    0.14
   0  -7  13    0.70    0.19
   0  -7  13    1.40    0.21
   1  -7  13    1.77    0.25
   1  -7  13    1.64    0.23
  -1  -7  13    1.88    0.25
  -1  -7  13    1.62    0.23
   2  -7  13    1.65    0.24
  -2   7  13    1.93    0.25
  -2  -7  13    1.71    0.24
  -2  -7  13    1.27    0.22
  -3   7  13    5.27    0.39
   3  -7  13    5.11    0.41
  -3  -7  13    4.97    0.39
  -3  -7  13    5.15    0.37
  -4   7  13    1.39    0.24
   4  -7  13    0.90    0.23
  -4  -7  13    1.22    0.21
  -4  -7  13    0.79    0.19
  -5   7  13    0.58    0.21
   5  -7  13    0.71    0.23
  -5  -7  13    0.78    0.20
  -5  -7  13    0.65    0.17
   6  -7  13    1.34    0.28
  -6   7  13    1.44    0.28
  -6  -7  13    1.81    0.23
   0  -8  13   31.31    1.41
   0  -8  13   33.69    1.38
   1  -8  13   12.95    0.67
   1  -8  13   12.89    0.70
  -1  -8  13   11.84    0.65
  -1  -8  13   12.77    0.71
   2  -8  13    7.49    0.50
  -2  -8  13    6.82    0.49
  -2  -8  13    6.90    0.46
   3  -8  13    1.38    0.26
  -3  -8  13    1.64    0.24
  -3  -8  13    1.66    0.24
  -4   8  13    3.23    0.34
   4  -8  13    3.51    0.37
  -4  -8  13    3.68    0.36
  -4  -8  13    3.79    0.34
  -5   8  13    1.13    0.27
   5  -8  13    0.59    0.23
  -5  -8  13    1.47    0.23
  -5  -8  13    1.31    0.25
   0  -9  13    2.46    0.30
   0  -9  13    3.30    0.34
   1  -9  13    8.14    0.55
  -1  -9  13    8.31    0.56
  -1  -9  13    8.16    0.53
   2  -9  13    1.48    0.26
  -2  -9  13    1.27    0.24
  -2  -9  13    1.68    0.26
   3  -9  13    2.30    0.32
  -3  -9  13    1.85    0.27
  -3  -9  13    2.07    0.30
   4  -9  13    0.15    0.23
  -4  -9  13    1.20    0.23
  -4  -9  13    0.71    0.22
  -5  -9  13    1.16    0.23
  -5  -9  13    1.44    0.27
   0 -10  13    4.66    0.43
   0 -10  13    5.29    0.43
   1 -10  13    0.12    0.20
  -1 -10  13    0.31    0.21
  -1 -10  13    0.13    0.19
   2 -10  13    1.41    0.29
  -2 -10  13    2.41    0.29
  -2 -10  13    1.88    0.29
   3 -10  13    2.74    0.35
  -3 -10  13    2.08    0.32
  -3 -10  13    2.33    0.31
  -4 -10  13    0.10    0.18
  -1 -11  13    2.74    0.35
  -2 -11  13    0.28    0.21
  -3 -11  13    2.84    0.35
   0   0  14   -0.01    0.08
   0   0  14   -0.04    0.09
  -1   0  14    0.26    0.09
   1   0  14    0.33    0.11
  -1   0  14    0.32    0.11
   1   0  14    0.48    0.13
  -2   0  14    8.51    0.43
   2   0  14    8.82    0.48
  -2   0  14    8.55    0.40
  -3   0  14    5.15    0.30
   3   0  14    4.90    0.37
  -4   0  14   15.97    0.71
   4   0  14   16.83    0.84
   5   0  14   -0.13    0.16
  -5   0  14    0.14    0.11
  -6   0  14    1.76    0.20
   6   0  14    1.75    0.31
  -7   0  14    0.12    0.13
   7   0  14    0.15    0.24
   0  -1  14   38.86    1.61
   0  -1  14   44.62    1.59
   0   1  14   40.12    1.58
   1  -1  14    0.32    0.11
  -1   1  14    0.23    0.11
   1  -1  14    0.39    0.11
  -1   1  14    0.19    0.08
   1   1  14    0.10    0.10
  -1  -1  14    0.29    0.11
   1   1  14    0.16    0.10
  -2   1  14    6.74    0.38
   2  -1  14    8.28    0.43
  -2  -1  14    6.70    0.37
   2   1  14    7.12    0.43
  -2  -1  14    6.93    0.36
  -3   1  14    0.90    0.14
   3  -1  14    0.92    0.18
  -3  -1  14    0.96    0.14
   4  -1  14   10.49    0.62
  -4   1  14   11.36    0.53
  -4  -1  14   10.90    0.52
  -5   1  14    3.72    0.28
   5  -1  14    4.35    0.39
  -5  -1  14    3.52    0.26
   6  -1  14    4.20    0.44
  -6   1  14    4.69    0.32
  -6  -1  14    4.79    0.32
  -7   1  14    1.68    0.21
   7  -1  14    1.86    0.34
  -7  -1  14    1.38    0.19
   0  -2  14    0.27    0.11
   0  -2  14    1.09    0.15
   0   2  14    0.71    0.12
   0   2  14    0.49    0.14
  -1   2  14    3.32    0.21
  -1   2  14    3.48    0.28
   1   2  14    3.43    0.26
  -1  -2  14    3.28    0.25
   1   2  14    3.11    0.26
  -1  -2  14    3.23    0.24
  -2   2  14   21.27    0.89
   2  -2  14   24.17    0.95
  -2  -2  14   19.31    0.87
  -2  -2  14   20.34    0.87
   3  -2  14   46.70    1.98
  -3   2  14   48.85    1.87
  -3  -2  14   50.64    1.86
  -3  -2  14   50.24    1.90
  -4   2  14    0.81    0.15
   4  -2  14    1.05    0.20
  -4  -2  14    0.60    0.13
   5  -2  14    2.94    0.32
  -5   2  14    2.76    0.26
  -5  -2  14    2.29    0.22
  -6   2  14    2.24    0.23
   6  -2  14    2.00    0.31
  -6  -2  14    2.36    0.22
  -7   2  14    4.03    0.33
   7  -2  14    3.81    0.43
  -7  -2  14    4.25    0.30
   0  -3  14   10.49    0.53
   0  -3  14   12.02    0.56
  -1   3  14   60.80    2.24
  -1  -3  14   60.35    2.30
  -1  -3  14   57.07    2.22
   2  -3  14    2.13    0.23
  -2   3  14    2.10    0.22
  -2  -3  14    1.97    0.20
  -2  -3  14    1.80    0.20
  -3   3  14    2.59    0.24
   3  -3  14    2.71    0.27
  -3  -3  14    2.90    0.24
  -3  -3  14    2.06    0.20
   4  -3  14    1.02    0.21
  -4   3  14    1.18    0.18
  -4  -3  14    1.00    0.15
   5  -3  14   17.68    0.88
  -5   3  14   17.03    0.78
  -5  -3  14   16.34    0.73
  -6   3  14    2.32    0.26
   6  -3  14    2.59    0.33
  -6  -3  14    2.43    0.22
  -7   3  14    5.40    0.40
   7  -3  14    5.76    0.49
  -7  -3  14    5.58    0.34
   0  -4  14    8.59    0.49
   0  -4  14    9.94    0.48
   1  -4  14    9.14    0.49
  -1   4  14    7.90    0.46
  -1  -4  14    8.63    0.46
  -1  -4  14    8.60    0.47
  -2   4  14   15.23    0.71
   2  -4  14   14.77    0.73
  -2  -4  14   15.04    0.68
  -2  -4  14   15.03    0.71
   3  -4  14    2.99    0.29
  -3   4  14    2.83    0.27
  -3  -4  14    3.30    0.27
  -3  -4  14    3.10    0.25
   4  -4  14    5.37    0.41
  -4   4  14    5.93    0.38
  -4  -4  14    5.26    0.33
  -5   4  14    0.54    0.17
   5  -4  14    0.63    0.21
  -5  -4  14    0.85    0.15
  -6   4  14    0.61    0.18
   6  -4  14    0.92    0.24
  -6  -4  14    0.89    0.15
  -7   4  14   -0.14    0.16
  -7  -4  14    0.06    0.13
  -1   5  14   21.34    0.91
   1  -5  14   20.50    0.94
  -1  -5  14   20.56    0.93
  -1  -5  14   19.70    0.88
  -2   5  14   10.31    0.54
   2  -5  14    9.10    0.54
  -2  -5  14    9.58    0.51
  -2  -5  14   10.05    0.54
  -3   5  14    3.11    0.29
   3  -5  14    2.38    0.27
  -3  -5  14    2.22    0.23
  -3  -5  14    2.64    0.26
  -4   5  14    4.85    0.36
   4  -5  14    4.69    0.39
  -4  -5  14    4.63    0.33
  -4  -5  14    5.41    0.37
  -5   5  14    1.52    0.23
   5  -5  14    2.27    0.30
  -5  -5  14    1.65    0.20
  -6   5  14    2.62    0.30
   6  -5  14    2.74    0.34
  -6  -5  14    2.43    0.23
  -7   5  14    1.01    0.23
  -7  -5  14    1.22    0.18
   0  -6  14   24.46    0.97
   0  -6  14   18.91    0.97
   1  -6  14    5.90    0.37
   1  -6  14    3.87    0.34
  -1  -6  14    4.38    0.34
  -1  -6  14    4.16    0.35
   2  -6  14    1.01    0.21
  -2   6  14    1.04    0.21
  -2  -6  14    1.03    0.20
  -2  -6  14    1.00    0.18
   3  -6  14    2.01    0.27
  -3   6  14    1.68    0.25
  -3  -6  14    1.73    0.24
  -3  -6  14    2.08    0.23
   4  -6  14    1.77    0.27
  -4   6  14    1.86    0.25
  -4  -6  14    1.27    0.21
  -4  -6  14    1.77    0.24
  -5   6  14    2.61    0.30
   5  -6  14    1.52    0.27
  -5  -6  14    1.88    0.22
   6  -6  14    4.59    0.44
  -6   6  14    5.38    0.42
  -6  -6  14    4.36    0.33
   0  -7  14    2.98    0.29
   0  -7  14    3.14    0.32
   1  -7  14   12.79    0.71
   1  -7  14   14.13    0.68
  -1  -7  14   11.99    0.68
  -1  -7  14   13.26    0.66
   2  -7  14    2.73    0.30
  -2  -7  14    2.48    0.26
  -2  -7  14    2.46    0.28
  -3   7  14   -0.14    0.16
   3  -7  14    0.31    0.18
  -3  -7  14   -0.08    0.14
  -3  -7  14   -0.13    0.12
  -4   7  14    0.59    0.19
   4  -7  14    0.74    0.22
  -4  -7  14    0.21    0.16
  -4  -7  14    0.64    0.18
  -5   7  14    2.00    0.29
   5  -7  14    1.74    0.31
  -5  -7  14    1.40    0.22
  -6   7  14    0.00    0.20
  -6  -7  14    0.21    0.16
   0  -8  14    6.63    0.48
   0  -8  14    7.76    0.48
   1  -8  14   13.85    0.76
  -1  -8  14   15.04    0.79
  -1  -8  14   14.65    0.74
   2  -8  14    0.95    0.23
  -2  -8  14    1.09    0.22
  -2  -8  14    1.82    0.26
   3  -8  14    7.23    0.53
  -3  -8  14    7.47    0.47
  -3  -8  14    7.08    0.49
   4  -8  14    0.49    0.21
  -4  -8  14    0.02    0.15
  -4  -8  14    0.04    0.16
  -5   8  14   -0.29    0.18
  -5  -8  14   -0.10    0.15
  -5  -8  14    0.21    0.19
   0  -9  14    0.10    0.18
   0  -9  14    0.12    0.18
   1  -9  14    1.26    0.25
  -1  -9  14    1.44    0.27
  -1  -9  14    1.47    0.25
   2  -9  14    3.60    0.38
  -2  -9  14    3.33    0.34
  -2  -9  14    3.38    0.36
   3  -9  14    0.33    0.21
  -3  -9  14    0.09    0.17
  -3  -9  14    0.21    0.19
  -4  -9  14    0.60    0.20
  -4  -9  14    0.33    0.20
   0 -10  14    2.50    0.32
   0 -10  14    2.09    0.32
   1 -10  14    5.47    0.47
  -1 -10  14    5.89    0.47
  -1 -10  14    5.43    0.48
   2 -10  14    3.29    0.38
  -2 -10  14    4.21    0.38
  -2 -10  14    3.58    0.39
  -3 -10  14    1.29    0.26
  -3 -10  14    0.97    0.25
  -1 -11  14    0.30    0.23
  -2 -11  14    5.65    0.48
   0   0  15    0.03    0.10
   0   0  15    0.18    0.13
   1   0  15   17.75    0.80
  -1   0  15   18.03    0.78
  -1   0  15   18.48    0.77
  -2   0  15   53.97    2.04
   2   0  15   54.41    2.15
  -3   0  15   -0.09    0.10
   3   0  15    0.00    0.13
  -4   0  15   20.24    0.87
   4   0  15   21.31    1.01
   5   0  15    0.83    0.24
  -5   0  15    0.69    0.14
  -6   0  15    7.45    0.42
   6   0  15    7.67    0.59
  -7   0  15    0.86    0.18
   0  -1  15   41.38    1.61
   0  -1  15   41.69    1.65
   0   1  15   42.27    1.61
  -1   1  15   25.65    1.05
   1  -1  15   27.81    1.10
  -1   1  15   25.69    1.04
   1   1  15   23.49    1.07
  -1  -1  15   24.97    1.04
   1   1  15   27.15    1.06
  -2   1  15   15.27    0.69
   2  -1  15   17.12    0.75
   2   1  15   15.46    0.74
  -2  -1  15   14.59    0.67
  -2  -1  15   15.24    0.68
   3  -1  15    0.97    0.19
  -3   1  15    1.03    0.16
   3   1  15    1.14    0.21
  -3  -1  15    1.11    0.16
  -4   1  15    7.67    0.42
   4  -1  15    7.85    0.50
  -4  -1  15    7.03    0.40
   4   1  15    7.75    0.51
  -5   1  15    1.41    0.19
   5  -1  15    1.59    0.27
  -5  -1  15    1.65    0.19
   6  -1  15    2.74    0.36
  -6   1  15    3.04    0.27
   6   1  15    3.01    0.39
  -6  -1  15    2.59    0.25
  -7   1  15    4.07    0.32
  -7  -1  15    4.11    0.31
   0   2  15    6.50    0.40
   0  -2  15    6.62    0.39
   0   2  15    5.84    0.35
  -1   2  15   51.71    1.99
  -1   2  15   52.90    1.99
   1   2  15   52.20    2.05
  -1  -2  15   51.92    1.98
  -1  -2  15   52.02    2.03
  -2   2  15    4.30    0.31
   2  -2  15    5.52    0.35
  -2  -2  15    4.36    0.29
  -2  -2  15    4.56    0.29
  -3   2  15   10.03    0.50
   3  -2  15    8.91    0.54
  -3  -2  15    9.04    0.47
   4  -2  15    0.11    0.15
  -4   2  15    0.06    0.11
  -4  -2  15    0.25    0.12
  -5   2  15   10.36    0.54
   5  -2  15    9.89    0.62
  -5  -2  15   10.02    0.50
  -6   2  15    0.07    0.13
   6  -2  15   -0.14    0.18
  -6  -2  15    0.20    0.12
  -7   2  15    6.08    0.42
  -7  -2  15    5.70    0.37
   0   3  15    2.29    0.21
   0  -3  15    2.76    0.24
   0   3  15    2.34    0.24
  -1   3  15   35.18    1.43
  -1  -3  15   36.74    1.47
  -1  -3  15   36.51    1.43
   2  -3  15    3.22    0.29
  -2   3  15    2.75    0.26
  -2  -3  15    2.34    0.23
  -2  -3  15    2.17    0.22
   3  -3  15   32.88    1.39
  -3   3  15   33.44    1.32
  -3  -3  15   31.55    1.32
  -3  -3  15   31.51    1.28
  -4   3  15    2.06    0.23
   4  -3  15    2.26    0.28
  -4  -3  15    2.59    0.23
   5  -3  15   -0.13    0.15
  -5   3  15    0.21    0.14
  -5  -3  15    0.15    0.12
   6  -3  15    0.02    0.18
  -6   3  15    0.25    0.16
  -6  -3  15    0.05    0.12
  -7   3  15    5.93    0.43
  -7  -3  15    5.48    0.35
   0  -4  15   14.27    0.69
   0  -4  15   14.45    0.67
  -1   4  15    6.47    0.41
  -1  -4  15    6.81    0.40
  -1  -4  15    7.65    0.44
   2  -4  15    8.98    0.50
  -2   4  15    7.31    0.45
  -2  -4  15    7.46    0.44
  -2  -4  15    7.27    0.44
   3  -4  15    1.53    0.23
  -3   4  15    2.01    0.23
  -3  -4  15    1.71    0.21
  -3  -4  15    1.96    0.21
  -4   4  15    8.07    0.46
   4  -4  15    7.88    0.51
  -4  -4  15    7.36    0.43
   5  -4  15    2.79    0.33
  -5   4  15    2.85    0.29
  -5  -4  15    2.77    0.25
   6  -4  15    5.10    0.46
  -6   4  15    4.18    0.36
  -6  -4  15    5.03    0.33
  -7   4  15    1.92    0.27
  -7  -4  15    1.82    0.21
   0  -5  15   78.23    3.04
  -1   5  15    3.39    0.31
   1  -5  15    4.78    0.36
  -1  -5  15    3.73    0.31
  -1  -5  15    3.45    0.31
   2  -5  15    6.05    0.43
  -2   5  15    6.86    0.44
  -2  -5  15    6.87    0.42
  -2  -5  15    6.02    0.39
   3  -5  15    0.55    0.19
  -3   5  15    0.79    0.18
  -3  -5  15    0.59    0.16
  -3  -5  15    0.44    0.16
   4  -5  15    6.33    0.47
  -4   5  15    7.10    0.45
  -4  -5  15    7.00    0.41
  -5   5  15    0.79    0.19
   5  -5  15    0.85    0.23
  -5  -5  15    0.42    0.15
   6  -5  15    4.47    0.45
  -6   5  15    5.08    0.42
  -6  -5  15    5.05    0.34
   0  -6  15    6.49    0.46
   0  -6  15    8.47    0.47
   1  -6  15    1.89    0.26
  -1  -6  15    2.28    0.26
  -1  -6  15    2.17    0.27
   2  -6  15   20.88    0.97
  -2   6  15   20.04    0.92
  -2  -6  15   19.55    0.93
  -2  -6  15   19.18    0.89
  -3   6  15    0.94    0.21
   3  -6  15    0.70    0.21
  -3  -6  15    0.69    0.18
  -3  -6  15    0.72    0.17
  -4   6  15    4.49    0.39
   4  -6  15    5.49    0.43
  -4  -6  15    5.31    0.40
  -4  -6  15    5.86    0.38
  -5   6  15    0.46    0.21
   5  -6  15    0.22    0.21
  -5  -6  15    0.38    0.16
  -6   6  15    0.37    0.21
  -6  -6  15    0.57    0.17
   0  -7  15    8.62    0.51
   0  -7  15    7.72    0.51
   1  -7  15    5.17    0.42
   1  -7  15    5.43    0.40
  -1  -7  15    5.11    0.40
  -1  -7  15    4.72    0.38
   2  -7  15    0.43    0.19
  -2  -7  15    0.25    0.17
  -2  -7  15    0.56    0.18
  -3   7  15    3.10    0.33
   3  -7  15    2.66    0.34
  -3  -7  15    2.92    0.30
  -3  -7  15    2.87    0.29
  -4   7  15    0.18    0.20
   4  -7  15    0.35    0.20
  -4  -7  15    0.11    0.16
  -4  -7  15    0.34    0.16
  -5   7  15    3.29    0.34
   5  -7  15    1.92    0.32
  -5  -7  15    3.01    0.28
   0  -8  15   -0.44    0.14
   0  -8  15    0.10    0.16
   1  -8  15    3.12    0.34
  -1  -8  15    3.19    0.33
  -1  -8  15    3.21    0.35
   2  -8  15    1.14    0.25
  -2  -8  15    0.83    0.20
  -2  -8  15    0.66    0.20
   3  -8  15    1.41    0.27
  -3  -8  15    1.83    0.27
  -3  -8  15    1.46    0.24
   4  -8  15    1.62    0.30
  -4  -8  15    1.99    0.26
  -4  -8  15    2.49    0.31
  -5   8  15    9.07    0.59
  -5  -8  15    7.16    0.48
   0  -9  15    0.75    0.24
   0  -9  15    0.32    0.20
   1  -9  15    4.50    0.42
  -1  -9  15    4.01    0.40
  -1  -9  15    3.80    0.37
   2  -9  15    2.36    0.32
  -2  -9  15    2.75    0.33
  -2  -9  15    2.89    0.32
   3  -9  15    2.89    0.37
  -3  -9  15    2.35    0.30
  -3  -9  15    2.36    0.31
  -4  -9  15    0.64    0.22
  -4  -9  15    0.85    0.23
   0 -10  15   -0.16    0.16
   1 -10  15   -0.12    0.18
  -1 -10  15    0.24    0.21
  -1 -10  15    0.11    0.20
  -2 -10  15    3.65    0.40
  -2 -10  15    3.85    0.39
  -3 -10  15    0.53    0.23
  -1 -11  15    0.63    0.26
   0   0  16  305.79   10.97
   0   0  16  311.93   11.34
  -1   0  16   14.24    0.67
  -1   0  16   15.43    0.66
   1   0  16   14.37    0.69
  -2   0  16   -0.01    0.11
   2   0  16    0.28    0.13
  -3   0  16    0.31    0.13
   3   0  16    0.44    0.16
   4   0  16    9.16    0.57
  -4   0  16    8.50    0.47
  -5   0  16    1.16    0.18
   5   0  16    1.57    0.28
  -6   0  16    4.65    0.34
   6   0  16    5.62    0.51
  -7   0  16    0.64    0.18
   0   1  16   34.79    1.49
   0  -1  16   43.61    1.53
   0  -1  16   37.01    1.54
  -1   1  16   23.38    0.95
  -1   1  16   21.50    0.96
   1  -1  16   25.71    1.01
   1   1  16   22.34    0.99
  -1  -1  16   22.57    0.97
   2  -1  16    4.77    0.34
  -2   1  16    4.67    0.32
   2   1  16    4.61    0.35
  -2  -1  16    4.43    0.30
  -3   1  16    1.67    0.20
   3  -1  16    1.10    0.22
  -3  -1  16    1.44    0.18
   3   1  16    2.08    0.25
   4  -1  16    0.56    0.20
  -4   1  16    0.35    0.13
  -4  -1  16    0.28    0.12
   4   1  16    0.31    0.19
   5  -1  16    0.25    0.19
  -5   1  16    0.31    0.15
   5   1  16    0.76    0.25
  -5  -1  16    0.24    0.14
  -6   1  16    2.46    0.26
   6  -1  16    2.09    0.34
   6   1  16    2.38    0.36
  -6  -1  16    2.32    0.23
  -7   1  16    0.68    0.19
  -7  -1  16    0.42    0.17
   0  -2  16   20.58    0.87
   0  -2  16   19.04    0.87
   0   2  16   20.23    0.86
   0   2  16   20.16    0.87
  -1   2  16   23.93    1.02
  -1  -2  16   24.31    1.00
  -1  -2  16   24.15    1.03
   1   2  16   24.04    1.04
  -2   2  16   12.59    0.60
  -2  -2  16   11.56    0.57
   2   2  16   11.86    0.63
  -2  -2  16   11.52    0.57
  -3   2  16   10.96    0.55
   3  -2  16    9.68    0.57
  -3  -2  16   10.51    0.52
   4  -2  16    2.12    0.28
  -4   2  16    1.98    0.22
  -4  -2  16    2.25    0.22
   5  -2  16    0.15    0.18
  -5   2  16    0.24    0.15
  -5  -2  16    0.00    0.12
  -6   2  16    0.31    0.16
   6  -2  16    0.47    0.23
  -6  -2  16    0.27    0.15
  -7   2  16    8.60    0.50
  -7  -2  16    8.00    0.46
   0  -3  16    5.62    0.35
   0   3  16    5.19    0.36
   0   3  16    5.17    0.33
   0  -3  16    5.67    0.36
  -1   3  16   36.77    1.48
  -1  -3  16   36.74    1.50
  -1  -3  16   37.01    1.46
  -2   3  16   12.95    0.62
  -2  -3  16   12.16    0.60
  -2  -3  16   11.67    0.59
   3  -3  16    8.47    0.52
  -3   3  16    8.72    0.49
  -3  -3  16    8.76    0.47
   4  -3  16    1.02    0.22
  -4   3  16    0.86    0.19
  -4  -3  16    1.31    0.18
  -5   3  16    3.66    0.32
   5  -3  16    4.14    0.38
  -5  -3  16    3.38    0.28
   6  -3  16    0.51    0.23
  -6   3  16    0.52    0.18
  -6  -3  16    0.44    0.16
  -7   3  16    1.44    0.25
  -7  -3  16    1.18    0.20
   0  -4  16    0.88    0.18
   0  -4  16    1.27    0.20
   1  -4  16    3.16    0.28
  -1   4  16    1.70    0.23
   1  -4  16    3.21    0.30
  -1  -4  16    2.26    0.25
  -1  -4  16    2.18    0.23
  -2   4  16    5.18    0.38
   2  -4  16    5.45    0.39
  -2  -4  16    5.09    0.36
  -2  -4  16    4.60    0.33
   3  -4  16    6.67    0.45
  -3   4  16    5.89    0.41
  -3  -4  16    6.84    0.40
  -3  -4  16    6.70    0.41
  -4   4  16    1.90    0.24
   4  -4  16    2.15    0.28
  -4  -4  16    1.53    0.20
   5  -4  16    0.75    0.23
  -5   4  16    0.84    0.20
  -5  -4  16    0.47    0.15
   6  -4  16    1.26    0.30
  -6   4  16    1.74    0.26
  -6  -4  16    1.46    0.20
   0  -5  16    3.74    0.32
   1  -5  16    6.72    0.40
   1  -5  16    6.08    0.40
  -1  -5  16    5.02    0.38
  -1  -5  16    3.90    0.34
   2  -5  16   30.43    1.33
  -2   5  16   30.06    1.28
  -2  -5  16   30.50    1.26
  -2  -5  16   30.55    1.31
  -3   5  16    2.75    0.29
   3  -5  16    2.58    0.30
  -3  -5  16    2.74    0.26
  -3  -5  16    2.69    0.27
   4  -5  16    0.88    0.24
  -4   5  16    1.02    0.22
  -4  -5  16    0.73    0.17
  -5   5  16    0.72    0.20
   5  -5  16    0.38    0.21
  -5  -5  16    0.17    0.13
  -6   5  16    5.02    0.42
  -6  -5  16    4.60    0.34
   0  -6  16    5.50    0.41
   1  -6  16    5.17    0.40
  -1  -6  16    5.50    0.39
  -1  -6  16    5.12    0.38
   2  -6  16    4.10    0.37
  -2  -6  16    4.51    0.38
  -2  -6  16    4.80    0.37
  -3   6  16    1.60    0.25
   3  -6  16    1.37    0.25
  -3  -6  16    1.38    0.22
  -3  -6  16    1.30    0.22
  -4   6  16    3.52    0.35
   4  -6  16    3.60    0.37
  -4  -6  16    4.03    0.33
  -5   6  16    1.78    0.28
   5  -6  16    1.44    0.29
  -5  -6  16    1.64    0.22
  -6   6  16    5.48    0.46
  -6  -6  16    5.46    0.38
   0  -7  16    4.29    0.39
   0  -7  16    6.14    0.41
   1  -7  16    2.44    0.32
  -1  -7  16    2.30    0.27
  -1  -7  16    2.66    0.31
   2  -7  16    1.33    0.25
  -2  -7  16    1.55    0.24
  -2  -7  16    1.40    0.25
   3  -7  16    0.84    0.23
  -3  -7  16    0.98    0.21
  -3  -7  16    1.02    0.22
  -4   7  16    0.94    0.25
   4  -7  16    1.00    0.26
  -4  -7  16    1.33    0.24
  -4  -7  16    0.92    0.21
  -5   7  16    3.64    0.38
  -5  -7  16    3.76    0.34
   0  -8  16    0.29    0.19
   0  -8  16    0.55    0.21
   1  -8  16    3.98    0.40
  -1  -8  16    3.62    0.35
  -1  -8  16    4.46    0.39
   2  -8  16    1.00    0.25
  -2  -8  16    1.01    0.22
  -2  -8  16    0.79    0.22
   3  -8  16    6.30    0.50
  -3  -8  16    6.27    0.45
  -3  -8  16    6.19    0.48
  -4  -8  16    2.35    0.32
  -4  -8  16    3.00    0.32
   0  -9  16   -0.06    0.17
   0  -9  16    0.03    0.18
   1  -9  16    0.78    0.23
  -1  -9  16    0.60    0.22
  -1  -9  16    0.83    0.24
   2  -9  16    1.23    0.27
  -2  -9  16    0.87    0.23
  -2  -9  16    0.88    0.24
  -3  -9  16    1.51    0.28
  -3  -9  16    1.71    0.28
  -4  -9  16   -0.19    0.16
  -4  -9  16    0.11    0.19
  -1 -10  16    0.35    0.22
  -2 -10  16    0.48    0.22
  -1   0  17    8.34    0.44
   1   0  17    7.27    0.43
  -1   0  17    7.20    0.40
  -2   0  17    5.22    0.34
   2   0  17    5.14    0.36
   3   0  17   20.92    1.00
  -3   0  17   21.53    0.92
   4   0  17    3.40    0.35
  -4   0  17    3.14    0.28
  -5   0  17    1.90    0.22
   5   0  17    1.69    0.30
  -6   0  17   -0.02    0.13
   6   0  17   -0.09    0.20
   0   1  17   19.68    0.87
   0  -1  17   20.10    0.87
   0  -1  17   19.89    0.88
   1  -1  17    6.38    0.38
  -1   1  17    5.21    0.35
  -1  -1  17    5.82    0.36
   1   1  17    5.00    0.35
  -2   1  17    3.62    0.29
   2  -1  17    3.66    0.31
  -2  -1  17    3.94    0.29
   2   1  17    3.64    0.30
  -3   1  17    0.28    0.13
   3  -1  17    0.21    0.16
  -3  -1  17    0.15    0.13
   3   1  17    0.06    0.16
  -4   1  17    3.83    0.31
   4  -1  17    3.78    0.37
   4   1  17    3.89    0.37
  -4  -1  17    3.67    0.29
  -5   1  17    5.33    0.37
   5  -1  17    5.28    0.45
   5   1  17    5.60    0.49
  -5  -1  17    5.10    0.35
  -6   1  17    0.31    0.16
   6  -1  17   -0.10    0.20
   6   1  17    0.13    0.22
  -6  -1  17    0.13    0.13
   0  -2  17    0.84    0.17
   0  -2  17    1.10    0.18
   0   2  17    1.05    0.19
   0   2  17    1.13    0.16
  -1   2  17   15.37    0.73
   1  -2  17   18.58    0.76
  -1  -2  17   14.46    0.70
   1   2  17   14.43    0.72
  -1  -2  17   14.68    0.71
  -2   2  17    0.13    0.14
   2  -2  17    0.15    0.13
  -2  -2  17   -0.02    0.12
   2   2  17    0.13    0.14
  -3   2  17    2.51    0.26
   3  -2  17    2.64    0.28
   3   2  17    2.41    0.29
  -3  -2  17    2.60    0.24
  -4   2  17    3.86    0.32
   4  -2  17    3.81    0.36
  -4  -2  17    3.91    0.30
   5  -2  17   -0.23    0.15
  -5   2  17   -0.11    0.14
  -5  -2  17   -0.08    0.12
   6  -2  17    7.09    0.56
  -6   2  17    6.91    0.45
  -6  -2  17    6.31    0.40
   0  -3  17   14.30    0.68
  -1   3  17   11.02    0.58
  -1  -3  17   10.89    0.56
  -1  -3  17   11.73    0.59
   1   3  17   11.58    0.59
  -2   3  17    4.84    0.35
  -2  -3  17    3.62    0.31
  -2  -3  17    3.63    0.29
  -3   3  17    1.78    0.24
   3  -3  17    1.85    0.25
  -3  -3  17    2.04    0.22
   4  -3  17    6.23    0.47
  -4   3  17    7.09    0.44
  -4  -3  17    7.05    0.42
   5  -3  17    2.21    0.31
  -5   3  17    2.25    0.26
  -5  -3  17    2.14    0.23
  -6   3  17    2.55    0.29
  -6  -3  17    2.60    0.25
   0  -4  17    3.25    0.29
   0  -4  17    3.23    0.29
  -1   4  17    4.82    0.37
  -1  -4  17    5.13    0.36
  -1  -4  17    4.09    0.34
  -2   4  17    6.46    0.42
  -2  -4  17    6.04    0.41
  -2  -4  17    6.78    0.42
  -3   4  17    5.89    0.41
   3  -4  17    5.87    0.43
  -3  -4  17    5.65    0.38
  -4   4  17    0.55    0.18
   4  -4  17    0.36    0.20
  -4  -4  17    0.64    0.17
   5  -4  17    2.63    0.35
  -5   4  17    2.45    0.29
  -5  -4  17    2.34    0.24
  -6   4  17    3.12    0.33
  -6  -4  17    3.09    0.28
   0  -5  17   12.57    0.65
   0  -5  17   10.89    0.60
  -1  -5  17   16.82    0.78
  -1  -5  17   14.40    0.73
  -2   5  17    0.63    0.19
   2  -5  17    1.20    0.23
  -2  -5  17    1.07    0.20
  -2  -5  17    1.27    0.21
   3  -5  17    0.32    0.17
  -3   5  17    0.22    0.17
  -3  -5  17    0.12    0.14
  -3  -5  17    0.28    0.16
   4  -5  17    0.64    0.22
  -4   5  17    0.54    0.20
  -4  -5  17    0.87    0.18
  -5   5  17    5.48    0.42
   5  -5  17    6.00    0.48
  -5  -5  17    5.45    0.39
  -6   5  17    1.22    0.26
  -6  -5  17    1.20    0.21
   0  -6  17    2.16    0.28
   1  -6  17    0.51    0.20
  -1  -6  17    0.52    0.18
  -1  -6  17    0.26    0.16
   2  -6  17    7.57    0.51
  -2  -6  17    7.77    0.48
  -2  -6  17    7.79    0.51
  -3   6  17    6.84    0.48
   3  -6  17    6.72    0.49
  -3  -6  17    6.68    0.44
  -3  -6  17    6.88    0.47
  -4   6  17    0.99    0.23
   4  -6  17    0.99    0.26
  -4  -6  17    0.69    0.19
  -5   6  17    0.35    0.21
  -5  -6  17    0.22    0.17
   0  -7  17    1.30    0.24
   0  -7  17    1.01    0.24
   1  -7  17    0.64    0.21
  -1  -7  17    0.75    0.22
  -1  -7  17    0.55    0.20
   2  -7  17    6.99    0.50
  -2  -7  17    6.67    0.49
  -2  -7  17    6.87    0.46
   3  -7  17    0.27    0.20
  -3  -7  17   -0.01    0.16
  -3  -7  17    0.21    0.17
   4  -7  17    0.75    0.26
  -4   7  17    1.25    0.27
  -4  -7  17    0.90    0.21
  -5   7  17    1.74    0.31
  -5  -7  17    1.14    0.22
   0  -8  17    0.81    0.23
   0  -8  17    1.25    0.26
   1  -8  17    2.80    0.34
  -1  -8  17    1.58    0.26
  -1  -8  17    3.14    0.35
   2  -8  17    1.14    0.26
  -2  -8  17    0.88    0.23
  -2  -8  17    0.66    0.23
   3  -8  17    2.40    0.35
  -3  -8  17    2.71    0.32
  -3  -8  17    2.53    0.31
  -4  -8  17    1.66    0.27
   0  -9  17    0.26    0.22
   1  -9  17    3.33    0.38
  -1  -9  17    3.99    0.41
  -1  -9  17    3.60    0.36
  -2  -9  17    0.36    0.22
  -2  -9  17    0.13    0.19
  -3  -9  17    1.49    0.28
  -3  -9  17    1.88    0.31
  -1 -10  17    2.03    0.31
   0   0  18    0.64    0.16
   0   0  18    0.45    0.16
  -1   0  18    1.90    0.22
   1   0  18    2.17    0.22
   2   0  18    0.18    0.13
  -2   0  18    0.29    0.14
  -3   0  18    0.55    0.17
   3   0  18    0.86    0.20
   4   0  18    0.14    0.17
  -4   0  18    0.33    0.16
   5   0  18    7.50    0.57
  -5   0  18    7.81    0.47
  -6   0  18    0.23    0.16
   0  -1  18    7.78    0.44
   0  -1  18    7.70    0.44
   0   1  18    7.30    0.45
  -1   1  18    0.80    0.17
   1  -1  18    0.95    0.18
  -1  -1  18    0.68    0.16
  -1  -1  18    0.44    0.11
   1   1  18    0.70    0.16
   2  -1  18    0.34    0.14
  -2   1  18    0.30    0.14
   2   1  18    0.34    0.16
  -2  -1  18    0.44    0.15
  -3   1  18   15.59    0.74
   3  -1  18   15.24    0.79
   3   1  18   16.44    0.82
  -3  -1  18   16.24    0.74
  -4   1  18    4.27    0.33
   4  -1  18    4.30    0.38
  -4  -1  18    4.25    0.32
   4   1  18    4.72    0.41
   5  -1  18    1.06    0.26
  -5   1  18    1.32    0.22
  -5  -1  18    1.49    0.22
   5   1  18    1.18    0.29
  -6   1  18    0.73    0.19
  -6  -1  18    0.80    0.19
   0  -2  18    0.06    0.13
   0  -2  18    0.41    0.15
  -1   2  18    7.89    0.46
  -1  -2  18    7.20    0.45
  -1  -2  18    7.91    0.45
   1   2  18    7.79    0.45
   2  -2  18   12.00    0.59
  -2   2  18   10.16    0.56
  -2  -2  18    9.49    0.53
   2   2  18    9.26    0.56
   3  -2  18    0.42    0.18
  -3   2  18    0.54    0.17
   3   2  18    1.00    0.22
  -3  -2  18    0.23    0.14
   4  -2  18   10.95    0.66
  -4   2  18   11.67    0.61
  -4  -2  18   10.93    0.57
   4   2  18   11.91    0.70
   5  -2  18    1.15    0.26
  -5   2  18    1.14    0.22
  -5  -2  18    1.11    0.19
   5   2  18    1.20    0.30
  -6   2  18    0.25    0.17
  -6  -2  18    0.22    0.15
   0  -3  18    6.72    0.42
   0  -3  18    6.23    0.40
  -1   3  18    4.18    0.33
  -1  -3  18    3.69    0.32
  -1  -3  18    3.72    0.31
   1   3  18    3.90    0.32
  -2   3  18   10.34    0.56
  -2  -3  18    9.89    0.53
   2   3  18    9.81    0.57
   3  -3  18    4.89    0.39
  -3   3  18    5.16    0.39
  -3  -3  18    5.20    0.35
   4  -3  18    2.21    0.30
  -4   3  18    2.50    0.27
  -4  -3  18    2.41    0.25
   5  -3  18    0.42    0.22
  -5   3  18    0.57    0.20
  -5  -3  18    0.42    0.16
  -6   3  18    4.52    0.39
  -6  -3  18    5.27    0.37
   0  -4  18    0.59    0.17
   0  -4  18    0.40    0.17
  -1  -4  18    4.49    0.34
  -1  -4  18    4.24    0.34
   2  -4  18    0.38    0.17
  -2   4  18    0.46    0.18
  -2  -4  18    0.19    0.15
  -2  -4  18    0.22    0.14
  -3   4  18    0.23    0.17
   3  -4  18    0.17    0.19
  -3  -4  18    0.15    0.14
   4  -4  18    1.69    0.29
  -4   4  18    1.51    0.25
  -4  -4  18    1.88    0.23
  -5   4  18    7.50    0.52
   5  -4  18    8.81    0.60
  -5  -4  18    7.72    0.47
  -6   4  18    0.67    0.23
  -6  -4  18    0.65    0.18
   0  -5  18    0.60    0.18
   0  -5  18    0.36    0.17
  -1  -5  18    3.97    0.35
  -1  -5  18    4.38    0.37
   2  -5  18    0.16    0.17
  -2  -5  18    0.18    0.16
  -2  -5  18    0.56    0.18
  -3   5  18    3.88    0.36
   3  -5  18    3.97    0.38
  -3  -5  18    4.19    0.34
   4  -5  18    2.01    0.30
  -4   5  18    1.43    0.26
  -4  -5  18    1.44    0.23
  -5   5  18    1.16    0.24
  -5  -5  18    0.95    0.20
   0  -6  18    3.47    0.35
   1  -6  18    5.23    0.40
  -1  -6  18    3.16    0.32
  -1  -6  18    3.57    0.34
   2  -6  18    6.40    0.47
  -2  -6  18    5.58    0.42
  -2  -6  18    6.83    0.47
   3  -6  18   -0.03    0.17
  -3  -6  18   -0.23    0.13
   4  -6  18    0.75    0.24
  -4   6  18    0.33    0.21
  -4  -6  18    0.33    0.18
  -5   6  18    0.47    0.23
  -5  -6  18    0.37    0.19
   0  -7  18   12.59    0.71
   1  -7  18    2.05    0.30
  -1  -7  18    2.18    0.30
  -1  -7  18    1.70    0.27
   2  -7  18    1.44    0.28
  -2  -7  18    0.97    0.24
  -2  -7  18    0.83    0.22
   3  -7  18    0.36    0.22
  -3  -7  18    0.24    0.18
  -3  -7  18    0.40    0.18
  -4  -7  18    0.64    0.20
   0  -8  18    3.31    0.37
   1  -8  18    1.54    0.29
  -1  -8  18    1.88    0.31
  -1  -8  18    1.19    0.25
   2  -8  18    3.25    0.39
  -2  -8  18    2.97    0.33
  -2  -8  18    3.47    0.37
  -3  -8  18    0.45    0.21
  -3  -8  18    1.23    0.26
  -1  -9  18    3.16    0.35
  -1  -9  18    2.74    0.36
  -2  -9  18    0.74    0.24
   0   0  19    0.08    0.12
   0   0  19    0.32    0.16
   1   0  19    9.40    0.53
  -1   0  19   10.17    0.55
   2   0  19    1.99    0.25
  -2   0  19    1.86    0.23
   3   0  19    7.17    0.48
  -3   0  19    6.95    0.43
  -4   0  19    0.04    0.14
   4   0  19    0.35    0.19
  -5   0  19    0.21    0.15
   5   0  19   -0.19    0.19
  -6   0  19    0.21    0.17
   0  -1  19    7.37    0.46
   0  -1  19    8.71    0.49
  -1   1  19    3.59    0.31
   1  -1  19    3.39    0.31
  -1  -1  19    3.61    0.30
   1   1  19    3.25    0.28
   2  -1  19   13.19    0.66
  -2   1  19   11.96    0.62
  -2  -1  19   12.69    0.63
   2   1  19   11.98    0.65
   3  -1  19    0.55    0.18
  -3   1  19    0.56    0.17
   3   1  19    0.32    0.18
  -3  -1  19    0.54    0.17
  -4   1  19    0.62    0.19
   4  -1  19    0.90    0.23
   4   1  19    0.40    0.21
  -4  -1  19    0.65    0.18
   5  -1  19    1.83    0.31
  -5   1  19    1.70    0.25
  -5  -1  19    1.87    0.24
   5   1  19    2.16    0.34
  -6   1  19    0.68    0.21
  -6  -1  19    0.92    0.21
   0  -2  19    2.00    0.24
   0  -2  19    1.98    0.24
   1  -2  19    8.08    0.49
  -1   2  19    8.51    0.49
  -1  -2  19    8.33    0.48
   1   2  19    7.57    0.46
  -1  -2  19    7.54    0.46
  -2   2  19    2.45    0.27
   2  -2  19    3.46    0.32
  -2  -2  19    2.19    0.25
   2   2  19    2.72    0.29
   3  -2  19    0.13    0.16
  -3   2  19    0.33    0.17
   3   2  19    0.08    0.16
  -3  -2  19    0.21    0.15
   4  -2  19    2.42    0.31
  -4   2  19    1.88    0.25
  -4  -2  19    2.05    0.24
   4   2  19    2.57    0.33
   5  -2  19    1.77    0.31
  -5   2  19    1.75    0.26
   5   2  19    2.09    0.35
  -5  -2  19    1.65    0.24
  -6   2  19    2.61    0.31
  -6  -2  19    3.01    0.30
   0  -3  19    0.57    0.17
   0  -3  19    0.49    0.18
  -1  -3  19    2.88    0.29
  -1  -3  19    3.19    0.31
  -2   3  19   11.58    0.63
  -2  -3  19   11.56    0.60
   2   3  19   11.31    0.64
   3  -3  19    2.19    0.30
  -3   3  19    2.83    0.29
   3   3  19    3.55    0.35
  -3  -3  19    2.68    0.27
   4  -3  19    0.31    0.19
  -4   3  19    0.24    0.18
   4   3  19    0.01    0.19
  -4  -3  19    0.29    0.16
  -5   3  19    1.18    0.24
   5  -3  19    1.70    0.30
  -5  -3  19    1.48    0.22
   0  -4  19    3.93    0.33
  -1  -4  19    4.96    0.38
  -1  -4  19    5.12    0.37
  -2   4  19    3.18    0.32
  -2  -4  19    3.51    0.32
  -3   4  19    4.83    0.40
   3  -4  19    5.80    0.45
  -3  -4  19    4.85    0.38
  -4   4  19    1.57    0.27
   4  -4  19    1.80    0.30
  -4  -4  19    1.30    0.22
  -5   4  19    0.17    0.19
  -5  -4  19    0.22    0.17
   0  -5  19    4.86    0.39
   1  -5  19    3.51    0.33
  -1  -5  19    2.07    0.27
  -1  -5  19    2.54    0.30
   2  -5  19    6.04    0.44
  -2  -5  19    4.24    0.38
  -2  -5  19    4.20    0.37
  -3   5  19    1.40    0.26
   3  -5  19    1.22    0.27
  -3  -5  19    1.33    0.23
   4  -5  19    0.46    0.24
  -4   5  19    0.25    0.20
  -4  -5  19    0.69    0.19
  -5   5  19    9.67    0.60
  -5  -5  19    8.19    0.52
   0  -6  19    0.67    0.22
   0  -6  19    0.56    0.20
   1  -6  19    0.99    0.23
  -1  -6  19    0.61    0.21
  -1  -6  19    0.74    0.21
   2  -6  19    0.32    0.19
  -2  -6  19    0.26    0.19
  -2  -6  19    0.19    0.17
   3  -6  19    0.72    0.24
  -3  -6  19    0.79    0.20
  -4   6  19    2.52    0.32
  -4  -6  19    1.85    0.26
   0  -7  19    2.44    0.33
   1  -7  19    2.89    0.36
  -1  -7  19    4.05    0.39
  -1  -7  19    2.75    0.32
   2  -7  19    1.60    0.30
  -2  -7  19    1.43    0.27
  -2  -7  19    1.02    0.24
  -3  -7  19    0.38    0.20
  -4  -7  19    0.90    0.23
   0  -8  19    9.58    0.62
   1  -8  19    4.56    0.45
  -1  -8  19    5.01    0.46
  -1  -8  19    4.08    0.39
  -2  -8  19    1.11    0.26
  -2  -8  19    0.64    0.22
  -3  -8  19    0.70    0.23
  -1  -9  19    2.54    0.33
  -1   0  20   15.34    0.73
   1   0  20   14.03    0.72
   2   0  20    1.80    0.24
  -2   0  20    1.95    0.25
   3   0  20    0.34    0.17
  -3   0  20    0.10    0.16
   4   0  20    8.94    0.58
  -4   0  20    8.15    0.50
   5   0  20    0.12    0.21
  -5   0  20    0.32    0.16
   0  -1  20    4.58    0.35
  -1   1  20   11.77    0.63
   1  -1  20   12.02    0.65
  -1  -1  20   13.21    0.65
   1   1  20   12.32    0.63
   2  -1  20    6.32    0.43
  -2   1  20    6.49    0.42
  -2  -1  20    5.74    0.40
   2   1  20    5.84    0.41
  -3   1  20    0.67    0.19
   3  -1  20    0.38    0.18
   3   1  20    0.55    0.20
  -3  -1  20    0.72    0.19
   4  -1  20    0.62    0.22
  -4   1  20    0.43    0.19
   4   1  20    0.66    0.23
  -4  -1  20    0.32    0.17
  -5   1  20    0.10    0.18
  -5  -1  20    0.54    0.18
   5   1  20    0.55    0.26
   0  -2  20    4.63    0.35
   0  -2  20    4.10    0.35
  -1   2  20    2.81    0.31
   1  -2  20    3.76    0.34
  -1  -2  20    2.82    0.29
  -2   2  20   12.43    0.63
  -2  -2  20   11.41    0.60
   2   2  20   10.89    0.63
  -3   2  20    1.84    0.25
   3  -2  20    1.74    0.26
  -3  -2  20    2.17    0.25
   3   2  20    2.44    0.31
  -4   2  20    1.77    0.26
   4  -2  20    1.93    0.30
   4   2  20    2.14    0.32
  -4  -2  20    2.32    0.26
  -5   2  20   -0.22    0.17
   5   2  20   -0.13    0.23
  -5  -2  20    0.14    0.16
   0  -3  20    2.58    0.28
   0  -3  20    2.98    0.29
  -1  -3  20   10.94    0.59
  -2   3  20    2.50    0.30
   2   3  20    2.38    0.29
  -2  -3  20    2.10    0.27
  -3   3  20    0.00    0.15
   3  -3  20   -0.05    0.16
   3   3  20    0.33    0.19
  -3  -3  20    0.10    0.16
  -4   3  20    0.36    0.19
   4  -3  20    0.17    0.19
  -4  -3  20    0.35    0.17
   4   3  20    0.39    0.23
  -5   3  20    3.59    0.35
  -5  -3  20    3.84    0.34
   0  -4  20    8.52    0.54
  -1  -4  20    3.48    0.34
  -1  -4  20    3.22    0.32
  -2  -4  20    2.20    0.27
   3  -4  20    4.19    0.40
  -3   4  20    4.23    0.38
   3   4  20    3.71    0.39
  -3  -4  20    2.83    0.31
   4  -4  20    1.12    0.27
  -4   4  20    1.15    0.26
  -4  -4  20    1.27    0.23
  -5   4  20    1.88    0.30
  -5  -4  20    2.23    0.28
   0  -5  20    1.50    0.25
  -1  -5  20    2.65    0.30
  -1  -5  20    2.32    0.29
  -2  -5  20    6.88    0.46
   3  -5  20    4.96    0.43
  -3  -5  20    4.39    0.38
  -4   5  20    4.64    0.41
  -4  -5  20    3.96    0.36
   0  -6  20    1.61    0.27
  -1  -6  20    3.92    0.36
  -1  -6  20    2.94    0.33
   2  -6  20    1.91    0.30
  -2  -6  20    0.97    0.25
  -3  -6  20    0.91    0.23
  -4  -6  20    4.41    0.39
   0  -7  20    0.41    0.23
   1  -7  20    3.61    0.39
  -1  -7  20    3.27    0.36
  -1  -7  20    2.71    0.33
  -2  -7  20    1.24    0.25
  -2  -7  20    1.36    0.28
  -3  -7  20    0.33    0.20
  -1  -8  20    1.12    0.28
  -1  -8  20    0.51    0.25
  -2  -8  20    0.44    0.24
  -1   0  21    2.74    0.29
   1   0  21    2.77    0.28
  -2   0  21    9.32    0.55
   2   0  21    8.84    0.53
   3   0  21    0.73    0.22
  -3   0  21    1.04    0.21
   4   0  21    1.66    0.30
  -4   0  21    1.43    0.25
  -5   0  21    3.76    0.35
  -1   1  21    0.89    0.20
   1  -1  21    0.73    0.20
  -1  -1  21    0.63    0.19
  -2   1  21    1.47    0.24
   2  -1  21    1.67    0.25
   2   1  21    1.61    0.24
  -2  -1  21    1.66    0.25
   3  -1  21    0.58    0.20
  -3   1  21    1.00    0.23
   3   1  21    0.62    0.20
  -3  -1  21    0.62    0.19
  -4   1  21    1.07    0.23
   4  -1  21    0.97    0.26
   4   1  21    1.56    0.31
  -4  -1  21    1.11    0.23
  -5   1  21    4.27    0.39
  -5  -1  21    3.87    0.35
   0  -2  21    0.93    0.20
   1  -2  21   12.03    0.65
  -1  -2  21   12.07    0.64
  -2   2  21    2.28    0.28
   2  -2  21    2.69    0.29
   2   2  21    1.76    0.25
  -2  -2  21    2.02    0.27
   3  -2  21    2.52    0.31
  -3   2  21    1.95    0.26
  -3  -2  21    1.73    0.24
   3   2  21    1.89    0.29
   4  -2  21    1.64    0.29
  -4   2  21    1.02    0.25
   4   2  21    1.06    0.27
  -4  -2  21    1.49    0.24
  -5   2  21    7.39    0.53
  -5  -2  21    8.03    0.51
   0  -3  21    0.02    0.15
   1  -3  21    0.88    0.20
  -1  -3  21    0.62    0.20
   2  -3  21    5.70    0.43
  -2  -3  21    3.61    0.36
  -3   3  21   12.72    0.71
   3  -3  21   14.11    0.76
   3   3  21   12.41    0.75
  -3  -3  21   13.53    0.70
  -4   3  21    1.85    0.28
   4  -3  21    1.32    0.28
  -4  -3  21    1.44    0.23
   4   3  21    1.32    0.31
   0  -4  21    1.37    0.25
   1  -4  21    2.08    0.28
  -1  -4  21    1.16    0.24
   2  -4  21    1.02    0.24
  -2  -4  21    0.35    0.19
  -3   4  21    2.47    0.31
   3  -4  21    2.61    0.33
   3   4  21    2.36    0.35
  -3  -4  21    1.98    0.28
  -4   4  21    1.17    0.26
  -4  -4  21    1.23    0.24
   4   4  21    1.47    0.33
   0  -5  21   23.03    1.10
   1  -5  21    1.22    0.24
  -1  -5  21    0.68    0.22
  -1  -5  21    0.68    0.23
  -2  -5  21    4.73    0.39
   3  -5  21    0.60    0.24
  -3  -5  21    0.81    0.22
  -4   5  21    9.97    0.63
  -4  -5  21    8.83    0.57
   0  -6  21    0.24    0.21
   1  -6  21    4.31    0.41
  -1  -6  21    2.79    0.34
  -1  -6  21    2.80    0.34
   2  -6  21    5.99    0.48
  -2  -6  21    5.68    0.45
  -3  -6  21    1.28    0.27
   0  -7  21    0.30    0.23
  -1  -7  21    1.42    0.28
  -1  -7  21    1.75    0.31
  -2  -7  21    0.31    0.23
   2   0  22    4.27    0.37
  -2   0  22    3.70    0.34
  -3   0  22    0.88    0.23
   3   0  22    1.37    0.25
  -4   0  22    8.81    0.55
   4   0  22    8.97    0.62
   1  -1  22    0.67    0.21
  -1  -1  22    1.01    0.22
  -2   1  22    5.00    0.39
   2  -1  22    4.11    0.38
  -2  -1  22    3.70    0.36
   2   1  22    4.18    0.37
  -3   1  22   -0.14    0.18
   3  -1  22    0.15    0.18
   3   1  22    0.05    0.18
  -3  -1  22   -0.05    0.16
  -4   1  22    7.22    0.49
   4  -1  22    6.52    0.53
  -4  -1  22    6.85    0.49
   4   1  22    7.46    0.56
   1  -2  22    1.97    0.28
  -1  -2  22    1.60    0.25
   2  -2  22    0.76    0.22
  -2   2  22    0.39    0.20
  -2  -2  22    0.51    0.20
  -3   2  22    9.93    0.59
   3  -2  22    9.38    0.60
  -3  -2  22    9.40    0.57
   3   2  22    8.35    0.59
  -4   2  22    2.11    0.29
  -4  -2  22    1.73    0.26
   4   2  22    2.08    0.35
  -1  -3  22    3.29    0.34
   2  -3  22    0.67    0.21
  -2  -3  22    0.28    0.18
  -3   3  22    1.59    0.27
   3  -3  22    1.67    0.29
   3   3  22    2.01    0.31
  -3  -3  22    1.79    0.26
  -4   3  22    1.64    0.29
   4   3  22    1.40    0.32
  -4  -3  22    1.23    0.25
   0  -4  22   24.42    1.14
   1  -4  22    0.21    0.18
  -1  -4  22    0.13    0.18
   2  -4  22    2.12    0.30
  -2  -4  22    1.08    0.23
  -3  -4  22    3.59    0.35
   0  -5  22    0.18    0.21
   1  -5  22   -0.14    0.18
  -1  -5  22    0.07    0.18
  -2  -5  22    5.27    0.43
  -3  -5  22    2.35    0.30
   0  -6  22    0.15    0.22
   1  -6  22    1.20    0.27
  -1  -6  22    0.38    0.22
  -2  -6  22   -0.24    0.18
   2   0  23    0.16    0.18
  -2   0  23    0.17    0.18
   3   0  23    1.99    0.30
  -3   0  23    1.65    0.29
   2  -1  23    0.20    0.20
  -2  -1  23    0.46    0.20
  -3   1  23    8.46    0.55
   3  -1  23    7.84    0.57
  -3  -1  23    8.39    0.55
   3   1  23    8.23    0.57
   2  -2  23    1.81    0.28
  -2  -2  23    1.70    0.26
  -3   2  23    1.39    0.28
   3  -2  23    1.35    0.28
   3   2  23    1.46    0.28
  -3  -2  23    1.18    0.26
   1  -3  23    0.56    0.20
   2  -3  23    1.66    0.29
  -2  -3  23    1.51    0.26
  -3  -3  23    0.67    0.22
   1  -4  23    2.53    0.33
   2  -4  23    3.15    0.36
  -2  -4  23    2.36    0.32
   0  -5  23    0.14    0.24
   1  -5  23    1.28    0.29
   3   0  24   -0.01    0.20
  -3   0  24    0.07    0.20
  -2  -1  24    0.80    0.24
   2  -2  24    1.23    0.27
  -2  -2  24    1.05    0.25
   2  -3  24    2.23    0.33
  -2  -3  24    1.97    0.29
   1  -4  24    5.40    0.47
   0   0   0    0.00    0.00
;
_shelx_hkl_checksum     28355
_shelx_res_file
;
    shelxl.res created by SHELXL-2014/7
TITL MC_A_COBA_0m in P2(1)2(1)2(1)
CELL 0.71073 7.0291 10.3313 18.9425 90 90 90
ZERR 4 0.0005 0.0008 0.0014 0 0 0
LATT -1
SYMM 0.5-X,-Y,0.5+Z
SYMM 0.5+X,0.5-Y,-Z
SYMM -X,0.5+Y,0.5-Z
SFAC C H N Cl
UNIT 60 88 4 4
L.S. 30
PLAN  2
TEMP 24.85
BOND $H
conf
HTAB N1 Cl1
EQIV $1 x+1/2, -y+3/2, -z+1
HTAB N1 Cl1_$1
fmap 2
size  0.35 0.30 0.30
acta
REM <HKL>E:/desktop/ultrasurf/Anand%20Sir/ganesh/sol1.hkl</HKL>
WGHT    0.100000
FVAR       0.25730
CL1   4    0.154610    0.649437    0.569313    11.00000    0.04486    0.05025 =
         0.03351    0.00075    0.00670    0.00876
N1    3    0.413265    0.600449    0.438150    11.00000    0.03049    0.03189 =
         0.02385   -0.00299   -0.00192    0.00057
C2    1    0.501434    0.429188    0.314311    11.00000    0.03609    0.02963 =
         0.02751   -0.00419    0.00068    0.00016
C3    1    0.636402    0.462877    0.375025    11.00000    0.03096    0.03338 =
         0.02754   -0.00180    0.00091    0.00300
AFIX  13
H3    2    0.695822    0.545815    0.363017    11.00000   -1.20000
AFIX   0
C4    1    0.337788    0.525762    0.315928    11.00000    0.02773    0.03150 =
         0.02546   -0.00099    0.00169   -0.00565
C5    1    0.293838    0.601186    0.374666    11.00000    0.02728    0.03186 =
         0.02232    0.00014   -0.00068   -0.00291
C6    1    0.533272    0.482472    0.444412    11.00000    0.03236    0.02803 =
         0.02473    0.00145   -0.00216    0.00003
AFIX  13
H6    2    0.451904    0.407417    0.453860    11.00000   -1.20000
AFIX   0
C7    1    0.137353    0.682728    0.375877    11.00000    0.03536    0.04015 =
         0.03237   -0.00118    0.00162    0.00519
AFIX  43
H7    2    0.110428    0.730759    0.416180    11.00000   -1.20000
AFIX   0
C8    1    0.021734    0.692705    0.317491    11.00000    0.03005    0.05142 =
         0.04123    0.00651   -0.00228    0.00544
AFIX  43
H8    2   -0.083487    0.747267    0.318090    11.00000   -1.20000
AFIX   0
C9    1    0.688734    0.489572    0.499874    11.00000    0.04113    0.03901 =
         0.03296   -0.00051   -0.01019    0.00534
AFIX  13
H9    2    0.748889    0.575033    0.497481    11.00000   -1.20000
AFIX   0
C10   1    0.798715    0.369373    0.394587    11.00000    0.04612    0.05709 =
         0.04597   -0.00600   -0.00597    0.01970
AFIX  23
H10A  2    0.762987    0.280639    0.384375    11.00000   -1.20000
H10B  2    0.913270    0.390150    0.368380    11.00000   -1.20000
AFIX   0
C11   1    0.217949    0.538331    0.257636    11.00000    0.03753    0.04707 =
         0.02778   -0.00414   -0.00335   -0.00643
AFIX  43
H11   2    0.242710    0.489729    0.217346    11.00000   -1.20000
AFIX   0
C12   1    0.063508    0.620991    0.258121    11.00000    0.03379    0.05644 =
         0.03575    0.00642   -0.00870   -0.00538
AFIX  43
H12   2   -0.012688    0.628298    0.218183    11.00000   -1.20000
AFIX   0
C13   1    0.611680    0.438431    0.244722    11.00000    0.04753    0.06141 =
         0.03007   -0.00583    0.00609    0.01113
AFIX 137
H13A  2    0.644969    0.527070    0.235852    11.00000   -1.50000
H13B  2    0.533790    0.406759    0.206845    11.00000   -1.50000
H13C  2    0.725361    0.387255    0.247865    11.00000   -1.50000
AFIX   0
C14   1    0.622342    0.465700    0.575075    11.00000    0.06475    0.06070 =
         0.02988    0.00504   -0.00956    0.01231
AFIX 137
H14A  2    0.530070    0.530014    0.587946    11.00000   -1.50000
H14B  2    0.729139    0.470702    0.606546    11.00000   -1.50000
H14C  2    0.565859    0.381298    0.578254    11.00000   -1.50000
AFIX   0
C15   1    0.418349    0.292280    0.321238    11.00000    0.06245    0.03098 =
         0.05908   -0.00629   -0.00957   -0.00688
AFIX 137
H15A  2    0.520126    0.230520    0.323970    11.00000   -1.50000
H15B  2    0.340651    0.273600    0.280823    11.00000   -1.50000
H15C  2    0.342338    0.287145    0.363250    11.00000   -1.50000
AFIX   0
C16   1    0.830074    0.387858    0.472808    11.00000    0.05809    0.07847 =
         0.04299   -0.00710   -0.01271    0.03216
AFIX  23
H16A  2    0.959402    0.416507    0.481468    11.00000   -1.20000
H16B  2    0.810669    0.306577    0.497407    11.00000   -1.20000
AFIX   0
H1A   2    0.333513    0.612913    0.484605    11.00000    0.07915
H1B   2    0.490091    0.673451    0.438817    11.00000    0.04735
HKLF 4
REM  MC_A_COBA_0m in P2(1)2(1)2(1)
REM R1 =  0.0388 for    3013 Fo > 4sig(Fo)  and  0.0438 for all    3334 data
REM    165 parameters refined using      0 restraints
END
WGHT      0.0716      0.0485
REM Highest difference peak  0.264,  deepest hole -0.231,  1-sigma level  0.051
Q1    1   0.3226  0.5637  0.3464  11.00000  0.05    0.26
Q2    1   0.2333  0.6518  0.3728  11.00000  0.05    0.24
;
_shelx_res_checksum     14415
data_New_Global_Publ_Block
_journal_date_recd_electronic     2015-06-17
_journal_date_accepted     2015-06-21
_journal_name_full     'Acta Crystallographica, Section E'
_journal_year     2015
_journal_volume     71
_journal_issue      7
_journal_page_first     o525
_journal_page_last     o526
_journal_paper_category     HO
_journal_paper_doi     10.1107/S2056989015011858
_journal_coeditor_code     HB7450
_publ_contact_author_name     Sridhar.G
_publ_contact_author_address
;
Department of Chemistry,
B.S. Abdur Rahman University,
Chennai -600048,India
;
_publ_contact_author_email     'sridhargopalrao@yahoo.com'
_publ_contact_author_fax     ?
_publ_contact_author_phone     '+919840719238'
_publ_section_title
;\
Crystal structure of
3,9,9-trimethyl-2,3,3a,4,9,9a-hexahydro-1<i>H</i>-cyclopenta[<i>b</i>]\
quinolin-4-ium chloride
;
loop_
    _publ_author_name
    _publ_author_footnote
    _publ_author_address
    'G. Sridhar' .
;
Department of Chemistry, B.S. Abdur Rahman University, Chennai 600 048,India
;
    'I. Mohammed Bilal' .
;
Department of Chemistry, B.S. Abdur Rahman University, Chennai 600 048,India
;
    'D. Easwaramoorthy' .
;
Department of Chemistry, B.S. Abdur Rahman University, Chennai 600 048,India
;
    'S. Kutti Rani' .
;
Department of Chemistry, B.S. Abdur Rahman University, Chennai 600 048,India
;
    'K. Anand Solomon' .
;
Department of Chemistry,
Sri Sathya Sai Center for Human Excellence,
Karnataka 562 101,India
;
_publ_section_synopsis
;
(type here to add)
;
