# Supplementary material for: Crystal structure of 3,9,9-trimethyl-2,3,3a,4,9,9a-hexa­hydro-1H-cyclo­penta[b]quinolin-4-ium chloride
Source: Acta Crystallogr E Crystallogr Commun. 2015 Jun 27;71(Pt 7):o525–6. doi: 10.1107/S2056989015011858 (PMC4518934; doi:10.1107/S2056989015011858)
Supplement: Supplementary file 2 [file e-71-0o525-Isup2.hkl]

data_I                                                                          
_shelx_title ' MC_A_COBA_0m in P2(1)2(1)2(1)'                                   
_shelx_refln_list_code          4                                               
_shelx_F_calc_maximum      119.90                                               
_exptl_crystal_F_000       544.00                                               
_reflns_d_resolution_high  0.7453                                               
                                                                                
loop_                                                                           
 _space_group_symop_operation_xyz                                               
 'x, y, z'                                                                      
 '-x+1/2, -y, z+1/2'                                                            
 'x+1/2, -y+1/2, -z'                                                            
 '-x, y+1/2, -z+1/2'                                                            
                                                                                
_cell_length_a     7.0291                                                       
_cell_length_b    10.3313                                                       
_cell_length_c    18.9425                                                       
_cell_angle_alpha  90.000                                                       
_cell_angle_beta   90.000                                                       
_cell_angle_gamma  90.000                                                       
                                                                                
_shelx_F_squared_multiplier     1.000                                           
                                                                                
loop_                                                                           
 _refln_index_h                                                                 
 _refln_index_k                                                                 
 _refln_index_l                                                                 
 _refln_F_squared_calc                                                          
 _refln_F_squared_meas                                                          
 _refln_F_squared_sigma                                                         
 _refln_observed_status                                                         
   4   0   0        993.90       1041.48        26.17 o                         
   6   0   0        610.35        578.67        21.30 o                         
   8   0   0          0.17          0.30         1.81 o                         
   1   1   0         20.78         33.24         0.68 o                         
   2   1   0       4476.15       4509.36        92.87 o                         
   3   1   0          8.13          9.84         0.69 o                         
   4   1   0        298.18        250.87         6.78 o                         
   5   1   0          0.41          0.94         0.68 o                         
   6   1   0          0.08         -0.39         0.51 o                         
   7   1   0          2.38          1.58         1.13 o                         
   8   1   0        132.21        126.84         4.53 o                         
   9   1   0          6.35         12.38         3.02 o                         
   0   2   0       8380.32       7940.24       164.08 o                         
   1   2   0       6130.92       6695.50       165.78 o                         
   2   2   0        363.14        374.19         7.13 o                         
   3   2   0          3.21          0.73         0.44 o                         
   4   2   0          0.69          1.99         0.81 o                         
   5   2   0         41.98         73.26         3.93 o                         
   6   2   0         10.39         10.10         0.81 o                         
   7   2   0        410.37        398.27         9.19 o                         
   8   2   0          0.13         -1.09         1.09 o                         
   9   2   0          7.40          8.31         1.96 o                         
   1   3   0       4506.48       4685.16        77.57 o                         
   2   3   0       1068.16       1204.26        19.56 o                         
   3   3   0       2919.49       3048.77        63.89 o                         
   4   3   0        166.02        187.49         7.52 o                         
   5   3   0        272.90        260.67         8.01 o                         
   6   3   0         14.04         16.43         2.34 o                         
   7   3   0         43.06         43.45         2.17 o                         
   8   3   0         10.94         12.99         2.87 o                         
   9   3   0         58.85         66.91         5.44 o                         
   0   4   0        900.84        849.16        18.10 o                         
   1   4   0        211.03        192.95         3.61 o                         
   2   4   0         27.09         30.08         1.47 o                         
   3   4   0        542.50        604.75        10.19 o                         
   4   4   0        105.93        109.32         2.62 o                         
   5   4   0          0.18          0.02         0.52 o                         
   6   4   0          2.67          4.30         0.82 o                         
   7   4   0         12.54         10.57         2.42 o                         
   8   4   0         15.40         11.33         2.87 o                         
   9   4   0         52.10         56.19         5.29 o                         
   1   5   0          0.84          1.51         0.63 o                         
   2   5   0       3987.84       4193.71        67.30 o                         
   3   5   0          6.42         12.04         1.85 o                         
   4   5   0        255.90        246.06         6.04 o                         
   5   5   0         70.90         65.29         3.34 o                         
   6   5   0        103.35        104.07         6.19 o                         
   7   5   0          2.45         -0.15         2.11 o                         
   8   5   0        141.81        129.75         7.85 o                         
   0   6   0        462.90        487.67        11.09 o                         
   1   6   0        836.08        962.18        16.22 o                         
   2   6   0        284.04        261.23         5.06 o                         
   3   6   0         21.55         30.09         2.04 o                         
   4   6   0         79.78         70.39         2.74 o                         
   5   6   0         24.34         15.88         1.49 o                         
   6   6   0        244.81        220.86         7.88 o                         
   7   6   0         26.86         27.49         3.63 o                         
   8   6   0          0.46          1.21         2.57 o                         
   1   7   0         27.82         20.80         1.19 o                         
   2   7   0         10.95         11.11         1.24 o                         
   3   7   0         28.88         26.85         2.02 o                         
   4   7   0          1.00          0.70         1.20 o                         
   5   7   0        270.69        232.27         8.10 o                         
   6   7   0         26.33         26.49         2.71 o                         
   7   7   0          8.19          2.42         2.72 o                         
   8   7   0         47.23         55.59         5.59 o                         
   0   8   0         51.73         41.04         2.97 o                         
   1   8   0        324.98        341.09         7.60 o                         
   2   8   0        131.75        129.16         4.73 o                         
   3   8   0        599.79        609.87        14.20 o                         
   4   8   0          2.95          2.68         1.18 o                         
   5   8   0          3.48          2.42         1.65 o                         
   6   8   0          0.03          0.15         1.82 o                         
   7   8   0         12.19         12.39         3.47 o                         
   1   9   0         17.34         15.04         1.55 o                         
   2   9   0          0.83          4.67         2.49 o                         
   3   9   0         99.08        100.42         3.92 o                         
   4   9   0         37.42         32.41         2.21 o                         
   5   9   0         68.55         73.43         4.32 o                         
   6   9   0          6.88         10.75         2.57 o                         
   7   9   0         67.60         63.14         6.19 o                         
   0  10   0          0.57         -1.15         1.53 o                         
   1  10   0          1.20          1.34         1.27 o                         
   2  10   0         59.71         63.57         6.76 o                         
   3  10   0          5.46          7.07         1.68 o                         
   4  10   0         39.65         37.86         3.51 o                         
   5  10   0         31.54         34.98         3.52 o                         
   6  10   0         30.35         32.02         5.14 o                         
   1  11   0          1.29          2.59         1.66 o                         
   2  11   0         83.38         96.97         4.13 o                         
   3  11   0          4.04          2.71         1.95 o                         
   4  11   0         70.34         63.06         4.64 o                         
   5  11   0          0.10         -3.47         3.47 o                         
   0  12   0         20.75         21.31         3.08 o                         
   1  12   0         20.79         23.48         2.46 o                         
   2  12   0          0.67         -1.23         1.41 o                         
   3  12   0         58.31         58.26         4.62 o                         
   4  12   0          8.14          5.74         4.38 o                         
   1  13   0          0.14          2.30         1.90 o                         
   2  13   0         85.66         85.34         8.46 o                         
   3  13   0          1.11         -3.78         3.78 o                         
   1   0   1       1855.70       1871.88        33.86 o                         
   2   0   1       1576.92       1694.38        42.46 o                         
   3   0   1        711.29        753.33        19.01 o                         
   4   0   1        146.49        190.01         4.60 o                         
   5   0   1         13.51         11.80         0.62 o                         
   6   0   1        152.66        146.41         4.43 o                         
   7   0   1        114.55        111.91         3.79 o                         
   8   0   1        294.11        306.31         8.81 o                         
   9   0   1          1.61          2.19         1.96 o                         
  -9   1   1          9.99         14.35         2.42 o                         
  -8   1   1          7.92          9.11         1.48 o                         
  -7   1   1         44.66         46.17         3.32 o                         
  -6   1   1         74.02         77.34         2.26 o                         
  -5   1   1         99.14        100.73         2.20 o                         
  -4   1   1        619.71        689.67        12.40 o                         
  -3   1   1        186.54        156.34         4.32 o                         
  -2   1   1         12.02         13.98         0.75 o                         
  -1   1   1       3107.56       2956.92        40.18 o                         
   0   1   1       1584.04       1716.08        30.41 o                         
   1   1   1       3093.55       2972.45        47.84 o                         
   2   1   1         12.30         12.85         0.64 o                         
   3   1   1        183.93        157.09         4.38 o                         
   4   1   1        630.08        693.74        27.87 o                         
   5   1   1         99.85         91.75         4.38 o                         
   6   1   1         73.90         80.70         2.12 o                         
   7   1   1         46.67         44.31         2.25 o                         
   8   1   1          7.66          7.18         1.42 o                         
   9   1   1          9.55         11.06         1.70 o                         
  -9   2   1          2.33          6.80         2.57 o                         
  -8   2   1         25.86         27.89         2.11 o                         
  -7   2   1        175.92        175.51         4.62 o                         
  -6   2   1        103.29         94.39         2.27 o                         
  -5   2   1        526.71        516.98         9.64 o                         
  -4   2   1        124.68        118.69         5.40 o                         
  -3   2   1        372.16        396.80         7.75 o                         
  -2   2   1        102.71         99.97         1.94 o                         
  -1   2   1      14375.90      13973.67       202.92 o                         
   0   2   1         18.63         22.82         1.07 o                         
   1   2   1      14296.82      13683.16       248.77 o                         
   2   2   1        108.62         98.80         2.55 o                         
   3   2   1        376.62        404.90         7.71 o                         
   4   2   1        122.98        123.27         3.56 o                         
   5   2   1        531.64        517.94        19.49 o                         
   6   2   1        101.76         95.59         3.72 o                         
   7   2   1        171.08        165.27         5.11 o                         
   8   2   1         24.92         25.13         1.73 o                         
   9   2   1          2.42          3.27         2.72 o                         
  -9   3   1         48.83         55.28         4.98 o                         
  -8   3   1         25.62         27.34         3.47 o                         
  -7   3   1        205.68        210.61         7.09 o                         
  -6   3   1         60.44         54.42         1.98 o                         
  -5   3   1        236.96        234.52         5.61 o                         
  -4   3   1        168.34        176.37         3.46 o                         
  -3   3   1       2620.36       2669.20        48.44 o                         
  -2   3   1        515.06        517.54         9.39 o                         
  -1   3   1       6769.69       7166.78       112.39 o                         
   0   3   1         17.27         18.90         0.83 o                         
   1   3   1       6702.25       6924.17       112.35 o                         
   2   3   1        509.65        502.97         8.52 o                         
   3   3   1       2643.46       2706.61        56.34 o                         
   4   3   1        165.36        178.41         5.10 o                         
   5   3   1        238.82        244.96         7.26 o                         
   6   3   1         61.63         62.37         5.36 o                         
   7   3   1        205.80        209.65         9.67 o                         
   8   3   1         25.20         34.33         2.49 o                         
   9   3   1         47.45         56.64         5.29 o                         
  -9   4   1         25.10         29.76         4.08 o                         
  -8   4   1        131.29        154.67         8.16 o                         
  -7   4   1         10.56          9.97         2.42 o                         
  -6   4   1        233.15        215.09         7.00 o                         
  -5   4   1         55.35         57.91         6.99 o                         
  -4   4   1         27.43         32.49         1.90 o                         
  -3   4   1        141.15        134.45         3.37 o                         
  -2   4   1       1598.60       1857.49        29.95 o                         
  -1   4   1        134.67        168.02         3.58 o                         
   0   4   1          0.20          0.15         0.31 o                         
   1   4   1        144.45        161.91         2.88 o                         
   2   4   1       1546.08       1843.83        29.92 o                         
   3   4   1        148.33        134.88         3.23 o                         
   4   4   1         30.41         28.81         3.70 o                         
   5   4   1         57.39         50.79         3.47 o                         
   6   4   1        239.23        216.75         9.82 o                         
   7   4   1         11.38          9.36         2.42 o                         
   8   4   1        126.92        136.70         8.01 o                         
   9   4   1         24.24         25.53         3.93 o                         
  -8   5   1         24.07         24.92         3.78 o                         
  -7   5   1         14.33         12.23         2.72 o                         
  -6   5   1        161.74        163.30         7.93 o                         
  -5   5   1        179.97        164.73         4.78 o                         
  -4   5   1        413.37        406.67         8.15 o                         
  -3   5   1         84.23         88.22         2.15 o                         
  -2   5   1         20.00         22.45         1.65 o                         
  -1   5   1        406.31        437.17         9.20 o                         
   0   5   1       2441.95       2522.24        37.14 o                         
   1   5   1        408.84        438.10        10.35 o                         
   2   5   1         18.89         20.17         1.20 o                         
   3   5   1         82.91         94.84         5.32 o                         
   4   5   1        421.31        405.88         8.64 o                         
   5   5   1        176.05        165.51         3.83 o                         
   6   5   1        165.79        165.85         8.31 o                         
   7   5   1         14.87         12.84         2.72 o                         
   8   5   1         24.09         19.79         3.47 o                         
  -8   6   1         27.43         30.81         4.08 o                         
  -7   6   1          4.36          4.83         2.57 o                         
  -6   6   1         92.72        106.64         6.65 o                         
  -5   6   1         12.84         14.57         1.52 o                         
  -4   6   1         93.71         94.59         3.36 o                         
  -3   6   1        117.42        118.98         3.65 o                         
  -2   6   1       1905.88       2025.00        36.60 o                         
  -1   6   1        276.84        293.41         6.17 o                         
   0   6   1          3.36          1.26         0.52 o                         
   1   6   1        265.31        288.52         5.53 o                         
   2   6   1       1922.46       1970.54        32.53 o                         
   3   6   1        113.63        114.18         3.54 o                         
   4   6   1         97.49        100.81         3.29 o                         
   5   6   1         14.65         12.78         1.41 o                         
   6   6   1         94.96        105.29         5.97 o                         
   7   6   1          4.55          5.89         2.57 o                         
   8   6   1         27.56         24.32         3.93 o                         
  -8   7   1         11.73         16.01         3.78 o                         
  -7   7   1          7.40          9.06         3.02 o                         
  -6   7   1         95.82         91.31         4.60 o                         
  -5   7   1         27.03         20.38         2.39 o                         
  -4   7   1        111.68         91.50         3.36 o                         
  -3   7   1        222.62        236.38         6.15 o                         
  -2   7   1        119.94        127.82         3.51 o                         
  -1   7   1         98.02        106.97         3.49 o                         
   0   7   1         49.50         59.18         1.74 o                         
   1   7   1        101.55        105.19         2.71 o                         
   2   7   1        121.04        126.78         3.58 o                         
   3   7   1        223.58        225.08         6.62 o                         
   4   7   1        113.08         92.48         3.32 o                         
   5   7   1         26.75         24.81         2.45 o                         
   6   7   1         96.24         92.02         4.73 o                         
   7   7   1          7.86          4.53         2.72 o                         
   8   7   1         11.54         16.77         3.78 o                         
  -7   8   1         29.52         33.38         4.53 o                         
  -6   8   1          1.95          0.56         2.57 o                         
  -5   8   1        126.63        129.35         8.38 o                         
  -4   8   1         13.61         14.60         2.02 o                         
  -3   8   1         36.83         36.61         4.00 o                         
  -2   8   1          2.29          0.82         0.86 o                         
  -1   8   1        317.49        311.60         7.17 o                         
   0   8   1          1.38         -0.64         0.90 o                         
   1   8   1        324.07        322.10         7.20 o                         
   2   8   1          1.69          1.04         0.97 o                         
   3   8   1         36.92         45.06         3.00 o                         
   4   8   1         14.55         15.99         1.63 o                         
   5   8   1        128.74        111.69         5.22 o                         
   6   8   1          1.80          4.37         1.97 o                         
   7   8   1         29.23         29.15         4.08 o                         
  -7   9   1          4.51          4.83         3.32 o                         
  -6   9   1         12.07         10.27         2.57 o                         
  -5   9   1         10.19          7.55         2.14 o                         
  -4   9   1         31.54         28.58         2.52 o                         
  -3   9   1         55.26         63.75         3.72 o                         
  -2   9   1         60.26         66.72         4.90 o                         
  -1   9   1         92.66         93.09         3.30 o                         
   0   9   1         24.35         28.35         1.86 o                         
   1   9   1         89.13         91.37         3.24 o                         
   2   9   1         58.04         60.58         2.94 o                         
   3   9   1         54.75         62.76         3.33 o                         
   4   9   1         33.55         29.15         2.28 o                         
   5   9   1         10.30         10.11         1.85 o                         
   6   9   1         11.60         11.49         4.00 o                         
   7   9   1          4.56          5.29         3.32 o                         
  -5  10   1          1.61          3.93         2.87 o                         
  -4  10   1         18.01         23.83         3.55 o                         
  -3  10   1          5.69          7.00         1.66 o                         
  -2  10   1        242.46        248.97        13.68 o                         
  -1  10   1         74.65         79.93         3.27 o                         
   0  10   1         19.36         22.74         1.83 o                         
   1  10   1         72.90         78.03         3.13 o                         
   2  10   1        243.36        251.08        10.07 o                         
   3  10   1          5.82          6.02         1.57 o                         
   4  10   1         16.98         22.05         2.88 o                         
   5  10   1          1.68          1.55         3.10 o                         
   6  10   1         26.58         31.42         5.14 o                         
  -5  11   1         15.06         13.90         4.38 o                         
  -4  11   1         21.70         28.05         3.41 o                         
  -3  11   1         15.72         18.89         2.19 o                         
  -2  11   1          6.75          8.08         2.01 o                         
  -1  11   1         78.76         83.97         3.87 o                         
   0  11   1        104.97        107.14         3.97 o                         
   1  11   1         77.50         77.38         4.28 o                         
   2  11   1          7.11         13.23         3.37 o                         
   3  11   1         15.15         19.98         2.82 o                         
   4  11   1         21.26         22.99         3.22 o                         
   5  11   1         14.40         22.96         4.83 o                         
  -4  12   1         13.41         18.88         4.98 o                         
  -3  12   1         10.97         13.85         3.01 o                         
  -2  12   1          2.99          4.19         1.78 o                         
  -1  12   1         10.47          8.02         1.96 o                         
   0  12   1        188.47        196.45         5.83 o                         
   1  12   1         11.10          8.72         1.93 o                         
   2  12   1          2.98          2.47         1.67 o                         
   3  12   1         11.05          8.24         2.65 o                         
   4  12   1         13.75         12.54         4.83 o                         
  -3  13   1         31.85         36.10         6.50 o                         
  -2  13   1          8.26         11.27         2.22 o                         
  -1  13   1         23.00         25.78         5.01 o                         
   0  13   1          1.66          5.50         2.34 o                         
   1  13   1         23.86         26.37         2.71 o                         
   2  13   1          8.54         11.03         4.53 o                         
   3  13   1         31.26         27.04         5.59 o                         
   0   0   2        208.79        235.68         6.19 o                         
   1   0   2          2.50          1.99         0.12 o                         
   2   0   2       1216.54       1283.00        32.15 o                         
   3   0   2        439.28        480.20        12.39 o                         
   4   0   2        538.15        587.88        10.57 o                         
   5   0   2        269.84        264.83         5.04 o                         
   6   0   2        151.29        149.04         4.48 o                         
   7   0   2         45.14         44.84         2.29 o                         
   8   0   2         10.66          8.27         1.44 o                         
   9   0   2         25.51         30.44         2.29 o                         
  -9   1   2          8.94         11.89         1.76 o                         
  -8   1   2         28.45         31.86         2.14 o                         
  -7   1   2        113.40        107.38         3.73 o                         
  -6   1   2         79.69         75.64         4.38 o                         
  -5   1   2        191.90        200.69         3.98 o                         
  -4   1   2        844.33        848.24        15.26 o                         
  -3   1   2       1790.08       1863.44        32.85 o                         
  -2   1   2        192.93        203.68         3.83 o                         
  -1   1   2       2151.20       2383.57        92.97 o                         
   0   1   2       8356.58       8929.14       429.50 o                         
   1   1   2       2181.24       2378.39        98.17 o                         
   2   1   2        195.33        206.65         4.62 o                         
   3   1   2       1805.50       1847.15        38.52 o                         
   4   1   2        854.61        856.21        21.79 o                         
   5   1   2        189.04        199.23         8.31 o                         
   6   1   2         74.65         76.77         1.98 o                         
   7   1   2        118.20        107.28         3.70 o                         
   8   1   2         28.29         30.64         2.19 o                         
   9   1   2          8.69          9.83         2.64 o                         
  -9   2   2         41.62         52.11         4.53 o                         
  -8   2   2         17.73         22.66         2.87 o                         
  -7   2   2        125.97        125.04         3.67 o                         
  -6   2   2         23.46         20.24         1.30 o                         
  -5   2   2         35.29         45.79         1.45 o                         
  -4   2   2        181.33        184.03         3.35 o                         
  -3   2   2        727.84        785.59        14.34 o                         
  -2   2   2       1078.33       1146.44        16.97 o                         
  -1   2   2       2519.76       2501.58        36.86 o                         
   0   2   2         65.05         65.89         1.46 o                         
   1   2   2       2490.35       2538.14        52.57 o                         
   2   2   2       1116.70       1149.43        24.23 o                         
   3   2   2        708.27        779.69        14.49 o                         
   4   2   2        180.85        180.29         3.94 o                         
   6   2   2         23.36         19.79         2.27 o                         
   7   2   2        127.55        120.99         6.50 o                         
   8   2   2         16.09         18.78         1.62 o                         
   9   2   2         40.22         43.92         2.58 o                         
  -9   3   2          5.61          7.55         2.72 o                         
  -8   3   2         33.43         27.49         3.47 o                         
  -7   3   2         61.50         57.95         3.22 o                         
  -6   3   2        249.58        243.18         7.67 o                         
  -5   3   2        219.22        241.24         8.55 o                         
  -4   3   2        240.38        248.95         5.05 o                         
  -3   3   2       1048.45       1170.39        21.45 o                         
  -2   3   2        114.41        118.46         2.38 o                         
  -1   3   2       3460.64       3513.56        56.35 o                         
   0   3   2         28.03         22.49         0.72 o                         
   1   3   2       3432.81       3528.26        56.40 o                         
   2   3   2        116.97        120.26         2.67 o                         
   3   3   2       1060.24       1167.50        24.93 o                         
   4   3   2        234.05        243.63         5.98 o                         
   5   3   2        218.83        239.54         7.29 o                         
   6   3   2        252.38        244.85        10.57 o                         
   7   3   2         64.30         57.25         4.23 o                         
   8   3   2         33.40         33.38         3.78 o                         
   9   3   2          5.66          6.11         1.34 o                         
  -9   4   2          8.50          8.76         3.17 o                         
  -8   4   2          5.33          4.98         2.72 o                         
  -7   4   2         22.46         26.43         3.17 o                         
  -6   4   2         37.20         42.83         6.27 o                         
  -5   4   2        338.25        329.43         7.64 o                         
  -4   4   2        324.85        334.37         6.82 o                         
  -3   4   2        159.44        160.29         3.33 o                         
  -2   4   2        840.32        968.68        15.80 o                         
  -1   4   2        673.43        673.04        12.76 o                         
   0   4   2        889.75        863.08        14.23 o                         
   1   4   2        672.99        683.66        10.35 o                         
   2   4   2        816.83        943.26        15.73 o                         
   3   4   2        163.65        169.26         6.59 o                         
   4   4   2        328.68        339.84         7.98 o                         
   5   4   2        334.87        329.77         7.98 o                         
   6   4   2         37.61         34.14         3.32 o                         
   7   4   2         23.32         22.05         3.02 o                         
   8   4   2          5.95          5.29         2.72 o                         
   9   4   2          7.72          8.76         3.02 o                         
  -8   5   2         32.85         33.08         3.93 o                         
  -7   5   2         24.45         22.96         3.32 o                         
  -6   5   2         16.84         14.50         2.57 o                         
  -5   5   2         75.23         83.08         3.58 o                         
  -4   5   2        350.06        399.51         7.90 o                         
  -3   5   2        245.71        276.31         5.19 o                         
  -2   5   2        441.83        464.59         8.17 o                         
  -1   5   2       1130.20       1200.68        22.23 o                         
   0   5   2         14.49         15.07         1.70 o                         
   1   5   2       1112.40       1202.92        19.87 o                         
   2   5   2        428.70        470.63        11.33 o                         
   3   5   2        256.02        280.29         5.37 o                         
   4   5   2        347.76        379.04         7.71 o                         
   5   5   2         74.42         73.34         2.33 o                         
   6   5   2         17.84         15.10         2.87 o                         
   7   5   2         23.79         27.34         3.47 o                         
   8   5   2         31.02         30.66         4.08 o                         
  -8   6   2          2.74          0.45         2.42 o                         
  -7   6   2         27.33         28.70         3.78 o                         
  -6   6   2         73.40         80.50         4.00 o                         
  -5   6   2          0.34          0.41         1.16 o                         
  -4   6   2         11.78          8.01         1.21 o                         
  -3   6   2          0.72          0.42         1.01 o                         
  -2   6   2        217.81        225.76         6.98 o                         
  -1   6   2        257.21        259.07         5.55 o                         
   0   6   2        496.64        497.39         7.98 o                         
   1   6   2        250.04        254.98         5.00 o                         
   2   6   2        213.87        220.53         4.03 o                         
   3   6   2          0.37          0.16         0.73 o                         
   4   6   2         10.05          9.53         1.61 o                         
   5   6   2          0.12         -0.38         1.22 o                         
   6   6   2         74.18         83.18         6.27 o                         
   7   6   2         27.55         31.27         3.78 o                         
   8   6   2          2.92         -0.91         2.57 o                         
  -8   7   2          5.64          3.78         3.02 o                         
  -7   7   2          1.45          1.36         2.57 o                         
  -6   7   2         65.58         75.68         5.59 o                         
  -5   7   2         54.49         61.75         3.28 o                         
  -4   7   2         86.60         83.58         3.24 o                         
  -3   7   2          2.91          3.70         1.28 o                         
  -2   7   2         13.35          9.73         1.08 o                         
  -1   7   2        240.93        236.58         5.45 o                         
   0   7   2        695.97        716.51        12.45 o                         
   1   7   2        229.28        247.83         4.96 o                         
   2   7   2         11.90         10.63         1.12 o                         
   3   7   2          3.53          3.33         1.02 o                         
   4   7   2         82.57         84.39         3.12 o                         
   5   7   2         55.86         59.87         3.52 o                         
   6   7   2         62.94         66.92         4.04 o                         
   7   7   2          1.68          2.72         2.57 o                         
   8   7   2          5.40          9.97         3.63 o                         
  -7   8   2         28.24         30.51         4.53 o                         
  -6   8   2         52.02         54.71         3.81 o                         
  -5   8   2          8.46          7.65         1.53 o                         
  -4   8   2         20.32         19.57         1.80 o                         
  -3   8   2        142.17        149.19         4.70 o                         
  -2   8   2        204.08        210.82         7.27 o                         
  -1   8   2        595.66        559.13        15.33 o                         
   0   8   2        481.70        508.88        10.61 o                         
   1   8   2        593.76        563.61        11.52 o                         
   2   8   2        205.33        209.68         4.58 o                         
   3   8   2        140.45        148.79         4.01 o                         
   4   8   2         19.27         14.47         1.68 o                         
   5   8   2          7.92          7.41         1.97 o                         
   6   8   2         51.43         53.25         3.73 o                         
   7   8   2         28.93         41.64         5.44 o                         
  -7   9   2         56.03         71.75         6.80 o                         
  -6   9   2         16.69         17.50         2.72 o                         
  -5   9   2         21.18         20.46         2.71 o                         
  -4   9   2         15.48         17.35         2.70 o                         
  -3   9   2         90.09         92.72         3.62 o                         
  -2   9   2         61.01         63.03         4.96 o                         
  -1   9   2        202.41        194.82         5.40 o                         
   0   9   2        203.93        199.30         5.21 o                         
   1   9   2        202.95        199.90         5.21 o                         
   2   9   2         59.95         65.25         2.97 o                         
   3   9   2         88.10         92.26         3.66 o                         
   4   9   2         15.45         19.30         2.00 o                         
   5   9   2         21.87         20.62         2.44 o                         
   6   9   2         17.87         19.65         2.29 o                         
   7   9   2         56.54         71.28         4.54 o                         
  -5  10   2         23.27         25.68         4.53 o                         
  -4  10   2         11.50         11.50         2.17 o                         
  -3  10   2         20.37         21.59         2.12 o                         
  -2  10   2         22.71         20.01         2.12 o                         
  -1  10   2        314.09        323.11         7.66 o                         
   0  10   2          0.06         -0.70         1.14 o                         
   1  10   2        317.48        321.50         7.65 o                         
   2  10   2         21.72         18.87         1.96 o                         
   3  10   2         20.52         19.33         2.71 o                         
   4  10   2         11.61          8.96         2.28 o                         
   5  10   2         22.22         25.90         3.20 o                         
   6  10   2         16.97         14.35         4.23 o                         
  -5  11   2         19.40         21.60         4.98 o                         
  -4  11   2         21.66         17.56         3.05 o                         
  -3  11   2          0.97          2.42         1.57 o                         
  -2  11   2         99.76        102.23         4.41 o                         
  -1  11   2          7.80          8.37         1.91 o                         
   0  11   2         83.76         76.59         3.34 o                         
   1  11   2          8.18          8.83         1.84 o                         
   2  11   2         98.33        109.74         4.40 o                         
   3  11   2          1.11          3.23         2.06 o                         
   4  11   2         20.07         25.48         3.25 o                         
   5  11   2         20.23         22.05         4.68 o                         
  -4  12   2          2.90         -0.76         3.93 o                         
  -3  12   2          9.45         12.14         2.21 o                         
  -2  12   2          4.13          4.42         1.97 o                         
  -1  12   2          0.25         -0.28         1.61 o                         
   0  12   2         56.08         61.37         3.45 o                         
   1  12   2          0.31          0.01         1.50 o                         
   2  12   2          4.66          7.77         3.25 o                         
   3  12   2          9.90         10.05         2.72 o                         
   4  12   2          2.87          4.23         4.08 o                         
  -3  13   2          2.29         -4.23         4.23 o                         
  -2  13   2         21.54         22.24         2.74 o                         
  -1  13   2         25.03         31.23         3.32 o                         
   0  13   2         83.10         86.35         5.11 o                         
   1  13   2         25.81         28.65         2.83 o                         
   2  13   2         21.40         22.96         5.14 o                         
   3  13   2          2.13          4.83         4.38 o                         
   1   0   3       1461.17       1556.37        28.04 o                         
   2   0   3        357.65        386.10         6.32 o                         
   3   0   3         39.53         38.07         2.49 o                         
   4   0   3        260.87        318.74         5.93 o                         
   5   0   3         72.73         65.06         1.61 o                         
   6   0   3         38.10         36.95         1.81 o                         
   7   0   3          5.39          4.41         1.22 o                         
   8   0   3          2.19          2.12         1.27 o                         
   9   0   3         24.72         24.58         3.17 o                         
  -9   1   3         15.67         17.52         2.87 o                         
  -8   1   3         43.64         46.54         2.67 o                         
  -7   1   3        105.52        106.94         4.61 o                         
  -6   1   3         26.85         20.06         2.27 o                         
  -5   1   3        125.87        124.54         2.75 o                         
  -4   1   3        170.89        197.56         6.41 o                         
  -3   1   3        346.28        365.73         6.76 o                         
  -2   1   3       5692.40       5605.05       114.21 o                         
  -1   1   3        135.41        182.42         3.53 o                         
   1   1   3        149.44        183.33         4.86 o                         
   2   1   3       5675.36       5633.75       142.08 o                         
   3   1   3        343.46        369.89        11.40 o                         
   4   1   3        169.76        189.50        14.50 o                         
   5   1   3        121.22        126.43         5.74 o                         
   6   1   3         25.57         23.87         2.27 o                         
   7   1   3        108.27        111.16         7.85 o                         
   8   1   3         43.31         43.78         2.50 o                         
   9   1   3         15.70         12.69         2.87 o                         
  -9   2   3          7.43         13.59         2.87 o                         
  -8   2   3         40.33         36.72         2.79 o                         
  -7   2   3         62.82         59.66         3.26 o                         
  -6   2   3        385.50        356.61        10.58 o                         
  -5   2   3         41.95         41.17         2.87 o                         
  -4   2   3        154.40        145.47         3.21 o                         
  -3   2   3        201.36        202.94         4.21 o                         
  -2   2   3        509.78        531.30         8.77 o                         
  -1   2   3         12.83         10.88         0.42 o                         
   0   2   3       1966.37       2048.24        44.50 o                         
   1   2   3         14.00         11.41         0.49 o                         
   2   2   3        518.00        527.07        11.42 o                         
   3   2   3        207.22        210.27         4.87 o                         
   4   2   3        141.19        142.82         3.26 o                         
   5   2   3         44.02         39.63         2.08 o                         
   6   2   3        378.41        369.01        14.50 o                         
   7   2   3         63.78         53.92         4.23 o                         
   8   2   3         40.19         35.17         2.27 o                         
   9   2   3          6.98          3.61         1.48 o                         
  -9   3   3          9.93         15.41         3.17 o                         
  -8   3   3        149.21        152.11         7.85 o                         
  -7   3   3         59.78         58.71         5.06 o                         
  -6   3   3         31.27         27.49         2.72 o                         
  -5   3   3         28.10         31.17         1.81 o                         
  -4   3   3        117.39        107.44         4.03 o                         
  -3   3   3        169.64        158.13         3.93 o                         
  -2   3   3       1783.76       1929.85        28.55 o                         
  -1   3   3        216.36        209.36         4.28 o                         
   0   3   3         30.47         39.67         1.41 o                         
   1   3   3        223.77        209.40         4.22 o                         
   2   3   3       1818.51       1938.00        35.01 o                         
   3   3   3        167.62        163.13         3.99 o                         
   4   3   3        113.03        101.73         2.98 o                         
   5   3   3         29.01         36.71         4.63 o                         
   6   3   3         30.09         22.66         2.72 o                         
   7   3   3         59.80         54.53         4.38 o                         
   8   3   3        153.26        150.75         8.01 o                         
   9   3   3          9.78         10.72         3.02 o                         
  -8   4   3          4.30          4.68         2.57 o                         
  -7   4   3         14.30         15.91         2.02 o                         
  -6   4   3         13.92         19.51         1.96 o                         
  -5   4   3        135.75        147.04         5.02 o                         
  -4   4   3         67.16         70.19         5.26 o                         
  -3   4   3        421.21        401.04         7.09 o                         
  -2   4   3        255.20        317.51         5.69 o                         
  -1   4   3        980.15        994.28        18.42 o                         
   0   4   3        668.16        640.16        10.69 o                         
   1   4   3        984.83        994.57        13.76 o                         
   2   4   3        247.95        320.58         6.28 o                         
   3   4   3        427.18        410.37         9.23 o                         
   4   4   3         67.07         65.93         2.33 o                         
   5   4   3        133.28        128.12         5.06 o                         
   6   4   3         15.20         17.07         2.57 o                         
   7   4   3         13.66         17.07         2.87 o                         
   8   4   3          4.13          4.08         2.57 o                         
  -8   5   3         16.79         17.22         3.32 o                         
  -7   5   3         70.03         76.28         5.44 o                         
  -6   5   3          8.46          8.83         1.65 o                         
  -5   5   3        418.10        398.26        11.53 o                         
  -4   5   3         82.93         82.15         3.03 o                         
  -3   5   3        184.02        189.16         3.95 o                         
  -2   5   3       1326.67       1486.98        24.11 o                         
  -1   5   3        109.62        135.74         3.21 o                         
   0   5   3         11.16          8.84         0.85 o                         
   1   5   3        123.78        133.43         2.60 o                         
   2   5   3       1322.15       1457.21        21.93 o                         
   3   5   3        185.45        190.60         4.29 o                         
   4   5   3         81.46         82.80         2.25 o                         
   5   5   3        398.15        384.30         9.03 o                         
   6   5   3          9.19          7.55         1.70 o                         
   7   5   3         71.06         77.64         5.59 o                         
   8   5   3         16.73         17.67         3.47 o                         
  -8   6   3          7.07          2.72         2.87 o                         
  -7   6   3         83.24         82.62         6.04 o                         
  -6   6   3         25.03         28.09         2.40 o                         
  -5   6   3        140.38        129.61         4.31 o                         
  -4   6   3        262.99        249.27         7.29 o                         
  -3   6   3         23.15         20.16         1.48 o                         
  -2   6   3        105.81        113.08         3.86 o                         
  -1   6   3        220.20        203.88         4.60 o                         
   0   6   3        328.19        278.51         5.22 o                         
   1   6   3        218.04        202.89         3.72 o                         
   2   6   3        103.04        120.32         2.81 o                         
   3   6   3         25.01         24.27         1.32 o                         
   4   6   3        262.66        257.54         6.48 o                         
   5   6   3        141.62        139.97         5.39 o                         
   6   6   3         25.39         25.82         2.62 o                         
   7   6   3         82.52         84.44         5.89 o                         
   8   6   3          7.32          4.83         2.87 o                         
  -8   7   3         16.93         18.28         3.78 o                         
  -7   7   3         12.50         16.62         3.47 o                         
  -6   7   3         17.57         15.71         3.17 o                         
  -5   7   3         30.97         32.26         2.17 o                         
  -4   7   3        169.68        175.06         5.22 o                         
  -3   7   3         74.68         69.75         2.84 o                         
  -2   7   3        235.96        231.63         5.32 o                         
  -1   7   3        437.76        449.42         9.06 o                         
   0   7   3         81.66         94.18         2.54 o                         
   1   7   3        430.68        437.07         8.11 o                         
   2   7   3        241.07        228.53         4.74 o                         
   3   7   3         72.82         74.91         2.47 o                         
   4   7   3        169.56        167.81         5.10 o                         
   5   7   3         31.98         34.32         3.10 o                         
   6   7   3         16.32         19.41         2.45 o                         
   7   7   3         12.99         12.19         2.29 o                         
   8   7   3         17.00         18.28         4.08 o                         
  -7   8   3         14.92         19.64         3.78 o                         
  -6   8   3         29.91         28.09         4.08 o                         
  -5   8   3         63.04         69.99         3.30 o                         
  -4   8   3         36.55         33.00         2.23 o                         
  -3   8   3         50.51         43.31         2.37 o                         
  -2   8   3        119.59        129.46         3.66 o                         
  -1   8   3        239.32        231.90         6.48 o                         
   0   8   3       1195.78       1170.63        22.43 o                         
   1   8   3        234.70        238.34         5.70 o                         
   2   8   3        122.22        129.05         3.59 o                         
   3   8   3         52.87         47.28         2.07 o                         
   4   8   3         33.57         27.80         2.12 o                         
   5   8   3         61.17         71.03         3.28 o                         
   6   8   3         28.53         24.77         2.20 o                         
   7   8   3         15.46         20.39         2.23 o                         
  -7   9   3          2.21          0.00         3.17 o                         
  -6   9   3          0.48         -2.72         2.72 o                         
  -5   9   3         78.76         79.54         3.76 o                         
  -4   9   3         20.75         17.41         1.88 o                         
  -3   9   3         19.12         22.00         1.94 o                         
  -2   9   3          9.45          7.62         2.04 o                         
  -1   9   3        226.23        228.89         5.80 o                         
   0   9   3         11.36         11.25         1.46 o                         
   1   9   3        225.16        229.26         5.78 o                         
   2   9   3          8.06          7.08         1.35 o                         
   3   9   3         18.12         23.22         4.08 o                         
   4   9   3         21.25         21.37         2.56 o                         
   5   9   3         79.97         85.47         3.82 o                         
   6   9   3          0.52          2.24         1.65 o                         
   7   9   3          2.01         -0.04         2.34 o                         
  -5  10   3         11.71          9.36         3.47 o                         
  -4  10   3          2.61          1.51         1.71 o                         
  -3  10   3        132.68        141.66         5.97 o                         
  -2  10   3          4.13          1.46         1.88 o                         
  -1  10   3          0.17         -0.76         1.19 o                         
   0  10   3        226.44        225.79         5.90 o                         
   1  10   3          0.29         -1.18         1.18 o                         
   2  10   3          3.68          3.06         1.37 o                         
   3  10   3        134.01        122.90         5.98 o                         
   4  10   3          2.39          3.63         2.06 o                         
   5  10   3         11.40         10.31         2.46 o                         
   6  10   3          8.21         10.27         3.78 o                         
  -4  11   3         28.06         28.62         2.70 o                         
  -3  11   3         19.03         24.23         2.48 o                         
  -2  11   3         29.79         33.10         2.85 o                         
  -1  11   3        109.01        114.93         4.65 o                         
   0  11   3        100.90        105.28         3.92 o                         
   1  11   3        111.27        119.97         4.68 o                         
   2  11   3         29.90         30.39         3.22 o                         
   3  11   3         19.24         24.70         3.15 o                         
   4  11   3         29.09         23.84         3.20 o                         
   5  11   3         13.61         14.20         4.23 o                         
  -4  12   3         38.53         34.44         6.34 o                         
  -3  12   3          4.44          7.61         2.12 o                         
  -2  12   3         36.57         40.95         3.08 o                         
  -1  12   3         15.67         16.00         2.27 o                         
   0  12   3         38.24         46.87         3.16 o                         
   1  12   3         15.45         14.65         2.12 o                         
   2  12   3         36.76         38.74         3.84 o                         
   3  12   3          4.30          7.87         2.64 o                         
   4  12   3         39.26         33.83         5.74 o                         
  -3  13   3         40.37         33.23         6.50 o                         
  -2  13   3         11.86         15.15         2.43 o                         
  -1  13   3         18.72         18.37         2.57 o                         
   0  13   3         89.97         86.19         5.07 o                         
   1  13   3         18.73         18.11         3.16 o                         
   2  13   3         11.72         14.95         4.83 o                         
   3  13   3         39.43         40.78         6.19 o                         
   0   0   4          1.99          1.21         0.45 o                         
   1   0   4       4744.67       4728.17        84.85 o                         
   2   0   4        107.18        116.60         2.34 o                         
   3   0   4          6.27          6.22         0.40 o                         
   4   0   4        175.36        178.48         3.51 o                         
   5   0   4        331.61        289.10         6.39 o                         
   6   0   4         76.50         76.33         2.82 o                         
   7   0   4        388.69        373.89        10.35 o                         
   8   0   4         28.04         27.49         3.17 o                         
   9   0   4         69.95         99.84         5.59 o                         
  -9   1   4          6.35          4.38         2.27 o                         
  -8   1   4         27.40         32.17         3.02 o                         
  -7   1   4         59.76         62.53         4.38 o                         
  -6   1   4        374.41        377.84        10.31 o                         
  -5   1   4         99.00         99.34         2.37 o                         
  -4   1   4        202.58        204.58         4.04 o                         
  -3   1   4        426.94        401.81         8.57 o                         
  -2   1   4        290.94        308.59         6.60 o                         
  -1   1   4       6947.30       6806.17       139.33 o                         
   0   1   4       1819.99       2233.42       242.05 o                         
   1   1   4       6942.54       6702.91       238.51 o                         
   2   1   4        292.95        305.45         5.77 o                         
   3   1   4        429.41        394.40         8.72 o                         
   4   1   4        202.43        199.98         7.26 o                         
   5   1   4         97.98         98.48         4.98 o                         
   6   1   4        378.68        375.49        10.18 o                         
   7   1   4         61.99         62.01         4.68 o                         
   8   1   4         27.72         22.81         3.02 o                         
   9   1   4          7.00          5.53         1.56 o                         
  -9   2   4          6.38          9.21         2.57 o                         
  -8   2   4         31.47         27.45         2.72 o                         
  -7   2   4        241.23        243.26         7.93 o                         
  -6   2   4         17.91         17.67         2.27 o                         
  -5   2   4         58.03         55.69         2.02 o                         
  -4   2   4         35.15         45.51         1.66 o                         
  -3   2   4        154.36        134.02         3.05 o                         
  -2   2   4       2084.77       2165.76        38.50 o                         
  -1   2   4        289.29        300.53         5.83 o                         
   0   2   4       2206.35       2600.51       167.10 o                         
   1   2   4        296.96        316.00         9.76 o                         
   2   2   4       2063.58       2134.87        44.60 o                         
   3   2   4        151.83        140.98         6.88 o                         
   4   2   4         32.48         41.10         1.72 o                         
   5   2   4         54.82         56.08         2.51 o                         
   6   2   4         18.40         16.92         2.42 o                         
   7   2   4        238.05        236.69        10.72 o                         
   8   2   4         30.67         29.92         3.63 o                         
   9   2   4          6.62          4.86         1.51 o                         
  -9   3   4         22.63         23.26         3.47 o                         
  -8   3   4          1.88         -1.81         1.81 o                         
  -7   3   4         18.64         23.31         3.70 o                         
  -6   3   4        111.98        112.64         4.45 o                         
  -5   3   4        107.04        106.94         4.02 o                         
  -4   3   4         35.55         38.06         1.59 o                         
  -3   3   4        206.13        205.72         4.29 o                         
  -2   3   4        418.38        525.81         8.13 o                         
  -1   3   4        769.41        794.64        13.28 o                         
   0   3   4       1077.45       1126.32        20.57 o                         
   1   3   4        766.02        813.33        17.73 o                         
   2   3   4        428.19        529.29         8.87 o                         
   3   3   4        205.30        209.49         4.97 o                         
   4   3   4         30.89         36.46         1.66 o                         
   5   3   4        107.17         97.65         3.08 o                         
   6   3   4        107.34        106.64         6.04 o                         
   7   3   4         19.88         21.00         3.02 o                         
   8   3   4          1.88          1.06         2.27 o                         
   9   3   4         23.04         26.28         3.78 o                         
  -8   4   4         78.81         86.10         5.74 o                         
  -7   4   4         13.17         13.02         1.89 o                         
  -6   4   4         29.19         27.63         2.19 o                         
  -5   4   4        411.27        394.20        11.41 o                         
  -4   4   4        185.57        214.65         5.24 o                         
  -3   4   4        263.30        270.79         5.05 o                         
  -2   4   4       1542.86       1693.64        27.65 o                         
  -1   4   4        716.72        683.49        13.00 o                         
   0   4   4         78.59         77.64         1.79 o                         
   1   4   4        737.84        695.73        11.66 o                         
   2   4   4       1565.23       1706.46        25.14 o                         
   3   4   4        256.85        275.03         5.52 o                         
   4   4   4        192.80        205.55         5.26 o                         
   5   4   4        407.71        388.70        11.52 o                         
   6   4   4         29.48         27.33         2.29 o                         
   7   4   4         12.17         11.48         2.72 o                         
   8   4   4         79.53         76.58         5.74 o                         
  -8   5   4         10.42          8.46         3.02 o                         
  -7   5   4         52.83         56.34         3.36 o                         
  -6   5   4          7.87          7.48         1.60 o                         
  -5   5   4         35.53         36.57         3.02 o                         
  -4   5   4        296.69        309.92         7.92 o                         
  -3   5   4        884.02        903.46        20.22 o                         
  -2   5   4        109.42        115.39         3.00 o                         
  -1   5   4        262.33        267.31         5.53 o                         
   0   5   4       1025.96       1083.49        17.87 o                         
   1   5   4        263.16        259.72         4.47 o                         
   2   5   4        109.47        116.85         2.35 o                         
   3   5   4        901.30        909.33        15.08 o                         
   4   5   4        293.10        324.06         7.87 o                         
   5   5   4         35.73         35.88         6.04 o                         
   6   5   4          7.74          7.97         1.71 o                         
   7   5   4         50.75         46.52         4.53 o                         
   8   5   4         10.67         12.54         3.17 o                         
  -8   6   4         22.22         27.49         4.08 o                         
  -7   6   4         35.69         41.09         4.23 o                         
  -6   6   4        134.81        127.32         5.29 o                         
  -5   6   4         37.88         38.39         4.53 o                         
  -4   6   4        209.62        192.24         5.55 o                         
  -3   6   4        139.26        158.98         5.14 o                         
  -2   6   4        269.77        260.89         5.83 o                         
  -1   6   4        701.59        716.39        13.85 o                         
   0   6   4         35.68         30.08         1.24 o                         
   1   6   4        715.56        723.81        11.22 o                         
   2   6   4        276.73        271.59         5.23 o                         
   3   6   4        137.46        160.38         3.85 o                         
   4   6   4        213.57        199.46         5.39 o                         
   5   6   4         40.86         36.15         2.25 o                         
   6   6   4        136.27        130.83         5.49 o                         
   7   6   4         36.01         34.02         2.98 o                         
   8   6   4         23.60         28.50         2.29 o                         
  -8   7   4          0.32         -0.30         2.87 o                         
  -7   7   4         15.24         10.27         3.17 o                         
  -6   7   4         35.26         34.70         3.63 o                         
  -5   7   4         20.89         20.86         1.85 o                         
  -4   7   4        443.51        418.85        10.36 o                         
  -3   7   4         25.10         23.13         2.88 o                         
  -2   7   4        339.52        320.11         6.96 o                         
  -1   7   4         17.13         18.46         1.33 o                         
   0   7   4         28.72         24.64         1.32 o                         
   1   7   4         17.68         18.02         1.35 o                         
   2   7   4        341.32        324.58         6.24 o                         
   3   7   4         27.00         22.85         1.58 o                         
   4   7   4        444.55        419.34        10.22 o                         
   5   7   4         20.64         22.40         1.88 o                         
   6   7   4         33.62         32.13         2.22 o                         
   7   7   4         15.33         14.08         1.86 o                         
   8   7   4          0.27         -1.21         3.02 o                         
  -7   8   4          7.60          4.53         3.17 o                         
  -6   8   4          3.85          3.93         2.87 o                         
  -5   8   4         30.88         26.24         2.43 o                         
  -4   8   4         95.03         81.74         3.45 o                         
  -3   8   4         26.40         24.41         1.86 o                         
  -2   8   4         11.84         16.91         1.44 o                         
  -1   8   4         43.35         39.22         2.26 o                         
   0   8   4         37.53         38.58         2.51 o                         
   1   8   4         43.80         45.60         2.10 o                         
   2   8   4         15.18         15.09         1.55 o                         
   3   8   4         25.26         24.72         2.23 o                         
   4   8   4         96.97         87.30         3.54 o                         
   5   8   4         31.94         29.02         2.21 o                         
   6   8   4          3.39          3.80         1.51 o                         
   7   8   4          7.43         10.48         2.73 o                         
  -7   9   4          3.91          5.74         3.47 o                         
  -6   9   4         48.32         53.62         5.59 o                         
  -5   9   4          6.43          6.54         1.73 o                         
  -4   9   4         15.24         17.35         1.95 o                         
  -3   9   4        280.90        268.37         9.28 o                         
  -2   9   4         20.88         23.53         2.35 o                         
  -1   9   4         87.34         81.16         3.25 o                         
   0   9   4        301.49        298.46         7.03 o                         
   1   9   4         89.18         82.01         3.03 o                         
   2   9   4         22.02         25.34         1.94 o                         
   3   9   4        286.23        275.31         9.45 o                         
   4   9   4         16.22         20.17         2.56 o                         
   5   9   4          6.59          4.77         2.22 o                         
   6   9   4         49.97         54.88         3.14 o                         
   7   9   4          4.68          2.39         2.17 o                         
  -5  10   4         67.74         73.56         6.80 o                         
  -4  10   4         64.64         75.48         9.44 o                         
  -3  10   4          1.59          1.76         1.76 o                         
  -2  10   4          5.80          2.32         1.53 o                         
  -1  10   4         84.69         85.90         3.35 o                         
   0  10   4          0.22         -1.08         1.08 o                         
   1  10   4         86.77         88.52         3.72 o                         
   2  10   4          5.73          6.47         1.48 o                         
   3  10   4          1.37         -1.64         2.34 o                         
   4  10   4         65.00         63.96         4.32 o                         
   5  10   4         65.62         73.99         4.70 o                         
   6  10   4          3.31          3.47         3.17 o                         
  -4  11   4         43.75         48.84         5.59 o                         
  -3  11   4          9.97         11.00         2.00 o                         
  -2  11   4         20.27         14.76         2.15 o                         
  -1  11   4        123.66        123.66         4.86 o                         
   0  11   4         97.52         84.02         3.43 o                         
   1  11   4        120.32        116.51         4.58 o                         
   2  11   4         20.72         20.43         2.83 o                         
   3  11   4          9.21         10.94         2.56 o                         
   4  11   4         43.95         45.40         3.89 o                         
   5  11   4         50.48         47.88         5.89 o                         
  -4  12   4         78.27         72.96         8.31 o                         
  -3  12   4          4.57          5.12         2.85 o                         
  -2  12   4         24.24         27.28         2.67 o                         
  -1  12   4          1.98          0.71         1.67 o                         
   0  12   4          1.76          1.85         1.66 o                         
   1  12   4          1.94          0.73         2.10 o                         
   2  12   4         24.41         19.33         3.08 o                         
   3  12   4          4.74          6.33         2.56 o                         
   4  12   4         77.64         87.15         8.01 o                         
  -2  13   4          1.39          2.52         2.01 o                         
  -1  13   4         39.70         39.62         3.20 o                         
   0  13   4         12.26         14.35         4.68 o                         
   1  13   4         39.70         40.33         6.19 o                         
   2  13   4          1.24          4.08         3.93 o                         
   1   0   5        620.79        631.57        11.55 o                         
   2   0   5       3117.84       3172.58        66.10 o                         
   3   0   5          7.86          5.25         0.51 o                         
   4   0   5         41.15         52.15         1.72 o                         
   5   0   5         98.91        109.27         2.86 o                         
   6   0   5        577.72        543.34        22.88 o                         
   7   0   5        143.81        147.12         7.17 o                         
   8   0   5        127.83        153.16         7.10 o                         
   9   0   5          5.65          5.59         2.11 o                         
  -9   1   5         53.29         66.61         4.83 o                         
  -8   1   5         32.21         42.10         4.68 o                         
  -7   1   5         76.42         73.26         4.23 o                         
  -6   1   5        367.23        361.76        14.05 o                         
  -5   1   5        578.28        557.07        21.30 o                         
  -4   1   5        328.06        330.70         7.23 o                         
  -3   1   5        296.51        311.99         8.44 o                         
  -2   1   5        394.29        396.28         7.52 o                         
  -1   1   5        327.20        332.14         6.26 o                         
   0   1   5       1385.75       1547.99        95.76 o                         
   1   1   5        334.78        332.00        12.23 o                         
   2   1   5        396.35        406.18        11.10 o                         
   3   1   5        307.23        319.76         6.07 o                         
   4   1   5        333.62        315.59         6.26 o                         
   5   1   5        588.74        588.47        15.11 o                         
   6   1   5        374.94        362.44         7.95 o                         
   7   1   5         76.20         68.84         2.79 o                         
   8   1   5         32.30         35.04         2.25 o                         
   9   1   5         53.19         66.46         4.23 o                         
  -9   2   5          0.57          1.66         2.11 o                         
  -8   2   5         31.28         33.05         2.79 o                         
  -7   2   5         54.98         52.01         3.15 o                         
  -6   2   5        449.50        436.34        12.47 o                         
  -5   2   5        217.82        225.91        12.76 o                         
  -4   2   5        227.87        218.82         4.63 o                         
  -3   2   5        856.10        928.15        19.60 o                         
  -2   2   5       1005.90       1075.20        19.43 o                         
  -1   2   5       2228.12       2340.05        41.94 o                         
   0   2   5        733.21       1304.77       108.07 o                         
   1   2   5       2233.95       2275.84        82.32 o                         
   2   2   5        996.53       1061.29        22.43 o                         
   3   2   5        858.85        917.85        15.12 o                         
   4   2   5        224.53        216.25         5.25 o                         
   5   2   5        224.42        230.10         5.66 o                         
   6   2   5        445.34        415.99        17.07 o                         
   7   2   5         52.61         48.94         4.08 o                         
   8   2   5         32.10         39.35         4.53 o                         
   9   2   5          0.67         -1.26         1.26 o                         
  -9   3   5          4.60          4.23         2.57 o                         
  -8   3   5         81.24         82.12         4.17 o                         
  -7   3   5         27.67         29.62         2.47 o                         
  -6   3   5         32.73         29.03         2.25 o                         
  -5   3   5        259.95        238.17         7.39 o                         
  -4   3   5        332.02        323.35         7.59 o                         
  -3   3   5        612.90        613.52        11.45 o                         
  -2   3   5       1206.46       1228.30        19.89 o                         
  -1   3   5        186.87        172.02         3.30 o                         
   0   3   5          3.91          6.85         0.69 o                         
   1   3   5        195.46        181.19         3.62 o                         
   2   3   5       1189.88       1213.20        19.95 o                         
   3   3   5        599.55        605.47        11.37 o                         
   4   3   5        344.80        329.71         7.60 o                         
   5   3   5        266.07        229.15         7.37 o                         
   6   3   5         34.89         27.49         3.02 o                         
   7   3   5         27.19         30.66         3.32 o                         
   8   3   5         81.07         72.35         5.59 o                         
   9   3   5          5.14          4.23         2.72 o                         
  -8   4   5         26.56         28.09         3.47 o                         
  -7   4   5         72.01         73.21         3.76 o                         
  -6   4   5         53.18         53.81         3.08 o                         
  -5   4   5        174.27        165.74         5.86 o                         
  -4   4   5        124.58        117.02         4.32 o                         
  -3   4   5        891.58        913.36        17.97 o                         
  -2   4   5         48.36         49.64         1.67 o                         
  -1   4   5        381.87        388.75         7.74 o                         
   0   4   5        786.28        863.14        18.35 o                         
   1   4   5        377.71        394.07         6.78 o                         
   2   4   5         54.10         50.01         1.44 o                         
   3   4   5        888.69        889.85        16.74 o                         
   4   4   5        125.49        116.47         2.77 o                         
   5   4   5        178.03        175.82         6.09 o                         
   6   4   5         53.50         54.63         3.20 o                         
   7   4   5         72.11         61.93         4.98 o                         
   8   4   5         25.47         22.66         3.63 o                         
  -8   5   5          1.37          1.36         2.42 o                         
  -7   5   5         35.97         31.08         2.62 o                         
  -6   5   5         35.73         38.88         4.91 o                         
  -5   5   5         58.36         62.07         3.31 o                         
  -4   5   5        511.06        503.16        14.41 o                         
  -3   5   5        412.14        446.63         9.26 o                         
  -2   5   5        247.73        240.67         5.22 o                         
  -1   5   5        573.54        555.23        10.91 o                         
   0   5   5        548.78        569.33        10.95 o                         
   1   5   5        579.96        568.53         9.63 o                         
   2   5   5        248.56        238.26         4.12 o                         
   3   5   5        405.84        441.01         7.72 o                         
   4   5   5        513.55        513.48        11.63 o                         
   5   5   5         60.97         62.70         2.51 o                         
   6   5   5         35.23         37.06         1.99 o                         
   7   5   5         34.41         33.83         3.93 o                         
   8   5   5          1.36          2.57         2.57 o                         
  -8   6   5         18.09         17.22         3.47 o                         
  -7   6   5         83.17         83.38         4.38 o                         
  -6   6   5         50.43         47.58         3.15 o                         
  -5   6   5        141.27        139.68         5.34 o                         
  -4   6   5         79.03         70.36         2.95 o                         
  -3   6   5        145.69        163.47         4.85 o                         
  -2   6   5        659.17        664.58        12.91 o                         
  -1   6   5        278.78        286.20         6.17 o                         
   0   6   5        112.29        109.61         2.55 o                         
   1   6   5        278.27        291.75         5.01 o                         
   2   6   5        649.09        658.03        11.46 o                         
   3   6   5        156.03        171.33         4.00 o                         
   4   6   5         78.60         69.64         4.06 o                         
   5   6   5        145.35        135.83         4.23 o                         
   6   6   5         51.63         46.82         2.46 o                         
   7   6   5         85.09         89.68         3.35 o                         
   8   6   5         18.46         15.33         3.25 o                         
  -7   7   5          0.84         -0.76         2.57 o                         
  -6   7   5         47.45         51.13         3.41 o                         
  -5   7   5        122.10        123.46         5.13 o                         
  -4   7   5        127.42        138.69         4.53 o                         
  -3   7   5        628.77        623.23        14.50 o                         
  -2   7   5        196.47        194.28         4.66 o                         
  -1   7   5        113.84        128.65         3.49 o                         
   0   7   5        131.61        134.99         4.15 o                         
   1   7   5        117.19        129.91         3.12 o                         
   2   7   5        197.59        186.50         4.11 o                         
   3   7   5        618.09        622.73        14.29 o                         
   4   7   5        126.78        134.17         4.41 o                         
   5   7   5        122.14        118.74         5.16 o                         
   6   7   5         48.69         48.26         2.66 o                         
   7   7   5          0.69          0.59         1.30 o                         
  -7   8   5          1.65          2.42         3.02 o                         
  -6   8   5         12.64         10.54         2.19 o                         
  -5   8   5         41.65         33.91         2.99 o                         
  -4   8   5         69.09         72.54         3.28 o                         
  -3   8   5         12.47         13.97         1.64 o                         
  -2   8   5         91.32         81.80         2.79 o                         
  -1   8   5          4.84          2.58         1.53 o                         
   0   8   5        232.02        209.95         5.25 o                         
   1   8   5          5.30          3.32         1.07 o                         
   2   8   5         91.62         81.24         3.21 o                         
   3   8   5         13.49         13.69         1.62 o                         
   4   8   5         66.95         70.23         3.31 o                         
   5   8   5         40.79         40.21         2.51 o                         
   6   8   5         12.31         13.75         1.91 o                         
   7   8   5          2.01          2.68         1.58 o                         
  -6   9   5          3.08         11.78         3.63 o                         
  -5   9   5        154.08        164.19        11.07 o                         
  -4   9   5          7.85          7.92         1.63 o                         
  -3   9   5         62.33         60.89         3.74 o                         
  -2   9   5         51.79         53.33         3.47 o                         
  -1   9   5         75.49         69.87         3.15 o                         
   0   9   5        121.64        109.98         3.59 o                         
   1   9   5         75.77         73.43         3.44 o                         
   2   9   5         50.65         50.33         2.88 o                         
   3   9   5         64.78         61.05         3.90 o                         
   4   9   5          9.09          6.51         2.34 o                         
   5   9   5        154.19        153.87         6.55 o                         
   6   9   5          3.50          6.84         1.80 o                         
  -5  10   5          8.43          7.40         2.34 o                         
  -4  10   5         52.42         53.29         4.30 o                         
  -3  10   5         95.42         88.44         4.70 o                         
  -2  10   5         85.38         91.53         4.75 o                         
  -1  10   5          5.31          5.84         1.46 o                         
   0  10   5         18.43         18.80         1.82 o                         
   1  10   5          4.41          4.46         1.48 o                         
   2  10   5         86.25         92.36         4.90 o                         
   3  10   5         94.53         83.72         4.80 o                         
   4  10   5         50.61         53.51         4.98 o                         
   5  10   5          8.64         10.83         3.78 o                         
   6  10   5         11.51         10.57         3.47 o                         
  -4  11   5         11.16         15.50         2.71 o                         
  -3  11   5         16.97         19.04         2.67 o                         
  -2  11   5          3.88          1.77         1.71 o                         
  -1  11   5         17.86         18.51         2.27 o                         
   0  11   5         50.61         53.52         2.80 o                         
   1  11   5         18.04         19.49         2.15 o                         
   2  11   5          4.65          1.28         2.79 o                         
   3  11   5         16.08         20.70         2.88 o                         
   4  11   5         10.73         11.05         3.63 o                         
   5  11   5         10.07          2.87         3.47 o                         
  -4  12   5         50.16         59.94         4.79 o                         
  -3  12   5         16.58         15.85         2.42 o                         
  -2  12   5         15.90         16.47         2.42 o                         
  -1  12   5         41.89         39.22         3.43 o                         
   0  12   5          3.06          4.29         1.79 o                         
   1  12   5         40.58         40.89         5.29 o                         
   2  12   5         15.28         17.12         2.94 o                         
   3  12   5         16.94         20.67         3.47 o                         
   4  12   5         50.79         50.45         6.19 o                         
  -2  13   5         13.74         14.11         3.47 o                         
  -1  13   5         26.83         28.26         5.82 o                         
   0  13   5          0.36          0.60         2.72 o                         
   1  13   5         27.55         23.26         5.14 o                         
   2  13   5         12.67          6.65         4.08 o                         
   0   0   6       4233.32       4052.17       102.70 o                         
   1   0   6         20.00         18.98         0.92 o                         
   2   0   6        228.71        261.95         5.00 o                         
   3   0   6        232.30        295.14         9.40 o                         
   4   0   6        698.99        715.93        18.47 o                         
   5   0   6        110.19        105.73         4.53 o                         
   6   0   6         52.00         42.29         2.72 o                         
   7   0   6         28.18         24.62         2.42 o                         
   8   0   6          0.13         -1.51         1.51 o                         
   9   0   6          9.86         16.31         2.57 o                         
  -9   1   6         20.82         19.02         2.49 o                         
  -8   1   6         34.29         34.93         2.82 o                         
  -7   1   6        117.34        114.65         5.74 o                         
  -6   1   6          8.02          8.31         1.66 o                         
  -5   1   6        131.20        118.12         5.29 o                         
  -4   1   6        805.51        816.09        21.09 o                         
  -3   1   6        859.16        931.60        66.46 o                         
  -2   1   6       1474.78       1575.99        33.46 o                         
  -1   1   6        563.00        556.83        10.36 o                         
   0   1   6          6.11          4.84         0.50 o                         
   1   1   6        565.23        555.40        20.24 o                         
   2   1   6       1429.49       1525.82        39.71 o                         
   3   1   6        874.34        918.44        19.50 o                         
   4   1   6        811.84        821.58        17.43 o                         
   5   1   6        123.02        115.76         3.67 o                         
   6   1   6          7.69          8.39         1.05 o                         
   7   1   6        116.18        110.02         3.81 o                         
   9   1   6         21.84         22.20         2.57 o                         
  -9   2   6         41.53         48.18         4.53 o                         
  -8   2   6         21.71         24.44         2.72 o                         
  -7   2   6         48.73         44.63         2.90 o                         
  -6   2   6        296.87        285.47         8.84 o                         
  -5   2   6        418.15        395.20        11.53 o                         
  -4   2   6         14.75         18.61         1.99 o                         
  -3   2   6       1615.18       1735.43        35.76 o                         
  -2   2   6        754.13        758.54        16.26 o                         
  -1   2   6       1004.41       1053.02        19.16 o                         
   0   2   6        500.92        942.71        24.45 o                         
   1   2   6       1021.66       1021.24        37.61 o                         
   2   2   6        736.81        760.88        19.85 o                         
   3   2   6       1604.68       1668.17        43.04 o                         
   4   2   6         14.95         18.74         1.36 o                         
   5   2   6        413.72        401.79        15.86 o                         
   6   2   6        295.14        280.35        12.08 o                         
   7   2   6         45.91         44.11         3.85 o                         
   8   2   6         20.75         22.74         1.69 o                         
  -8   3   6         14.15         15.93         2.28 o                         
  -7   3   6         41.64         40.31         2.94 o                         
  -6   3   6        137.21        140.71         5.36 o                         
  -5   3   6        645.85        623.19        17.31 o                         
  -4   3   6        101.68        106.73         4.09 o                         
  -3   3   6        675.38        695.41        13.02 o                         
  -2   3   6        183.07        186.55         4.62 o                         
  -1   3   6        679.56        685.42        12.98 o                         
   0   3   6        811.98        938.87        39.27 o                         
   1   3   6        693.70        718.09        45.11 o                         
   2   3   6        189.19        183.90         3.99 o                         
   3   3   6        679.08        696.15        15.05 o                         
   4   3   6        106.82        109.42         3.02 o                         
   5   3   6        661.67        623.39        17.29 o                         
   6   3   6        142.32        147.04         5.39 o                         
   7   3   6         43.24         40.63         3.93 o                         
   8   3   6         14.38         13.44         3.02 o                         
  -8   4   6         32.19         31.51         2.83 o                         
  -7   4   6         23.63         17.62         2.17 o                         
  -6   4   6         99.63         98.45         4.32 o                         
  -5   4   6        407.33        394.96        16.77 o                         
  -4   4   6        494.69        503.18        14.23 o                         
  -3   4   6         45.18         46.71         1.96 o                         
  -2   4   6        408.63        437.46         8.51 o                         
  -1   4   6        664.68        644.30        12.34 o                         
   0   4   6       2100.48       2269.76        72.43 o                         
   1   4   6        645.62        652.09        12.17 o                         
   2   4   6        402.12        440.16         7.64 o                         
   3   4   6         39.73         43.55         1.73 o                         
   4   4   6        502.34        506.59        11.37 o                         
   5   4   6        408.60        395.96         9.17 o                         
   6   4   6         95.08        102.71         4.76 o                         
   7   4   6         23.70         19.64         3.02 o                         
   8   4   6         33.33         27.79         3.78 o                         
  -8   5   6         31.04         28.55         3.78 o                         
  -7   5   6         11.45          9.48         2.00 o                         
  -6   5   6         58.09         58.75         3.40 o                         
  -5   5   6         45.28         43.42         5.59 o                         
  -4   5   6        187.48        187.42         6.35 o                         
  -3   5   6        568.57        560.77        12.64 o                         
  -2   5   6        722.79        654.89        12.81 o                         
  -1   5   6        121.57        129.43         3.23 o                         
   0   5   6          0.66          0.97         0.80 o                         
   1   5   6        124.16        131.77         2.79 o                         
   2   5   6        720.75        669.27        10.31 o                         
   3   5   6        550.98        557.98         9.57 o                         
   4   5   6        176.44        186.87         5.07 o                         
   5   5   6         45.55         46.79         2.18 o                         
   6   5   6         57.62         58.54         2.72 o                         
   7   5   6         11.90         12.62         1.28 o                         
   8   5   6         29.14         33.83         4.23 o                         
  -8   6   6          5.83          7.40         3.02 o                         
  -7   6   6         17.50         17.21         2.40 o                         
  -6   6   6        116.51        105.42         4.81 o                         
  -5   6   6          5.39          7.84         1.65 o                         
  -4   6   6          7.68          6.92         1.60 o                         
  -3   6   6        164.75        150.19         4.56 o                         
  -2   6   6        101.56        107.19         3.02 o                         
  -1   6   6        134.62        134.80         3.41 o                         
   0   6   6         98.34         82.82         2.41 o                         
   1   6   6        132.22        131.68         3.06 o                         
   2   6   6        105.23        107.84         2.66 o                         
   3   6   6        156.02        147.30         4.35 o                         
   4   6   6          8.85          9.32         1.44 o                         
   5   6   6          5.66          4.40         1.21 o                         
   6   6   6        118.66        113.22         3.82 o                         
   7   6   6         16.73         17.49         1.68 o                         
   8   6   6          6.10          5.35         3.02 o                         
  -7   7   6         19.59         23.26         3.93 o                         
  -6   7   6         10.92         14.27         2.19 o                         
  -5   7   6         54.81         66.08         3.79 o                         
  -4   7   6        166.58        162.74         6.09 o                         
  -3   7   6        416.83        398.04         9.82 o                         
  -2   7   6         17.43         17.27         1.37 o                         
  -1   7   6        302.42        291.81         6.38 o                         
   0   7   6        138.86        125.55         3.94 o                         
   1   7   6        301.80        287.50         6.48 o                         
   2   7   6         18.51         18.07         1.26 o                         
   3   7   6        419.53        393.07         9.67 o                         
   4   7   6        162.10        163.57         5.12 o                         
   5   7   6         55.41         64.84         3.03 o                         
   6   7   6         10.60         12.97         1.67 o                         
   7   7   6         18.82         20.71         1.96 o                         
  -7   8   6         15.22         12.08         3.63 o                         
  -6   8   6         23.40         15.67         2.87 o                         
  -5   8   6          6.26          5.20         1.87 o                         
  -4   8   6         55.35         53.08         4.96 o                         
  -3   8   6        145.41        148.31         4.88 o                         
  -2   8   6        194.95        190.70         5.28 o                         
  -1   8   6        392.55        392.27         9.85 o                         
   0   8   6        127.26        122.59         4.09 o                         
   1   8   6        394.68        395.61         8.54 o                         
   2   8   6        188.65        181.50         5.29 o                         
   3   8   6        144.92        151.90         5.98 o                         
   4   8   6         58.26         52.61         2.79 o                         
   5   8   6          5.77          7.29         1.53 o                         
   6   8   6         24.14         20.09         1.99 o                         
   7   8   6         14.71         14.36         2.64 o                         
  -6   9   6          0.26         -1.81         3.02 o                         
  -5   9   6         12.05         10.45         2.34 o                         
  -4   9   6        127.12        131.18         6.64 o                         
  -3   9   6         58.88         59.36         5.14 o                         
  -2   9   6        313.86        293.26         9.77 o                         
  -1   9   6         25.84         31.20         2.19 o                         
   0   9   6         97.29         95.03         3.26 o                         
   1   9   6         27.40         32.96         1.95 o                         
   2   9   6        309.80        291.60         9.88 o                         
   3   9   6         57.50         50.73         5.74 o                         
   4   9   6        124.59        139.09         6.03 o                         
   5   9   6         11.31         11.26         2.29 o                         
   6   9   6          0.23          1.39         1.87 o                         
  -5  10   6          3.83          2.42         2.87 o                         
  -4  10   6         24.71         24.28         2.75 o                         
  -3  10   6         39.32         35.47         3.20 o                         
  -2  10   6         50.58         53.20         6.42 o                         
  -1  10   6         53.12         49.86         2.61 o                         
   0  10   6        286.84        291.28         7.15 o                         
   1  10   6         50.51         52.67         2.85 o                         
   2  10   6         49.79         54.00         3.74 o                         
   3  10   6         38.99         33.73         3.40 o                         
   4  10   6         25.13         23.16         2.88 o                         
   5  10   6          4.43          6.06         2.24 o                         
   6  10   6         35.53         28.85         4.38 o                         
  -4  11   6         10.80         15.12         2.60 o                         
  -3  11   6          0.14          3.25         1.92 o                         
  -2  11   6         33.19         36.57         4.56 o                         
  -1  11   6          3.11          1.80         2.03 o                         
   0  11   6         29.11         23.24         2.24 o                         
   1  11   6          2.64          1.17         1.89 o                         
   2  11   6         34.98         35.49         3.36 o                         
   3  11   6          0.20         -1.53         1.91 o                         
   4  11   6         12.00         14.56         2.66 o                         
   5  11   6          3.91          3.93         3.63 o                         
  -4  12   6         26.91         28.25         4.68 o                         
  -3  12   6         30.57         37.66         3.24 o                         
  -2  12   6          1.18          0.18         1.71 o                         
  -1  12   6         38.40         39.31         3.11 o                         
   0  12   6          1.49          1.89         1.59 o                         
   1  12   6         39.87         46.34         4.04 o                         
   2  12   6          1.50          0.00         2.03 o                         
   3  12   6         29.71         35.04         5.29 o                         
   4  12   6         27.10         29.61         5.29 o                         
  -2  13   6          0.51         -0.46         2.42 o                         
  -1  13   6         18.01         24.92         4.53 o                         
   1  13   6         17.35         17.82         4.98 o                         
   2  13   6          0.63         -1.06         3.63 o                         
   1   0   7       1590.08       1729.39        44.15 o                         
   2   0   7        623.88        606.31        12.88 o                         
   3   0   7         16.41         19.03         1.12 o                         
   4   0   7        190.52        163.13         6.65 o                         
   5   0   7          6.81          3.93         1.06 o                         
   6   0   7         13.27         10.42         1.51 o                         
   7   0   7         20.04         21.60         2.11 o                         
   8   0   7         77.70         95.92         5.29 o                         
   9   0   7          3.47          4.83         2.11 o                         
  -9   1   7          5.98          4.60         2.27 o                         
  -8   1   7          3.71          5.40         2.04 o                         
  -7   1   7         25.05         24.47         2.57 o                         
  -6   1   7        178.90        161.77         7.25 o                         
  -5   1   7        120.73        125.82         5.74 o                         
  -4   1   7        265.13        287.44        11.18 o                         
  -3   1   7       1230.66       1236.33        45.62 o                         
  -2   1   7       1782.24       2069.08        37.17 o                         
  -1   1   7        871.55        971.98        20.37 o                         
   0   1   7       1830.26       1797.15        37.31 o                         
   1   1   7        893.15        965.35        34.89 o                         
   2   1   7       1807.85       2028.46        42.45 o                         
   3   1   7       1227.21       1286.63        26.85 o                         
   4   1   7        262.05        287.70         7.99 o                         
   5   1   7        121.97        121.59         5.14 o                         
   6   1   7        187.87        173.55         6.80 o                         
   7   1   7         22.92         25.53         2.11 o                         
   9   1   7          6.53          5.44         1.96 o                         
  -8   2   7          3.57          2.63         1.76 o                         
  -7   2   7          9.48         10.73         1.90 o                         
  -6   2   7          7.41          6.29         1.44 o                         
  -5   2   7        371.46        348.48        10.34 o                         
  -4   2   7        162.46        151.43         5.11 o                         
  -3   2   7        611.40        656.22        17.18 o                         
  -2   2   7        207.85        232.32         5.63 o                         
  -1   2   7        723.78        754.99        13.97 o                         
   0   2   7        458.95        824.06        63.97 o                         
   1   2   7        738.88        748.22        19.75 o                         
   2   2   7        210.69        241.54         5.49 o                         
   3   2   7        617.30        654.04        23.87 o                         
   4   2   7        159.46        149.09         3.81 o                         
   5   2   7        350.11        348.24         8.02 o                         
   6   2   7          7.45          8.30         0.96 o                         
   7   2   7          9.42         10.78         1.20 o                         
  -8   3   7          0.05          0.59         1.63 o                         
  -7   3   7         63.69         61.13         3.56 o                         
  -6   3   7         10.50         12.36         1.70 o                         
  -5   3   7         31.84         36.86         2.54 o                         
  -4   3   7        531.29        503.11        18.58 o                         
  -3   3   7        120.19        101.07         2.53 o                         
  -2   3   7          2.38          0.91         0.58 o                         
  -1   3   7        455.23        438.16         9.76 o                         
   0   3   7        346.84        362.02        10.03 o                         
   1   3   7        444.23        436.68        11.70 o                         
   2   3   7          2.01          1.60         0.59 o                         
   3   3   7        109.96         93.33         2.83 o                         
   4   3   7        524.00        521.97        11.43 o                         
   5   3   7         30.69         35.54         1.68 o                         
   6   3   7          9.68         11.10         0.98 o                         
   7   3   7         63.99         63.65         6.87 o                         
   8   3   7          0.07          1.21         2.42 o                         
  -8   4   7         38.09         37.09         3.08 o                         
  -7   4   7         28.21         26.37         2.43 o                         
  -6   4   7         22.10         22.19         2.17 o                         
  -5   4   7        160.97        145.17         5.53 o                         
  -4   4   7       1589.64       1517.38        40.03 o                         
  -3   4   7         41.90         41.28         2.23 o                         
  -2   4   7        604.86        585.56        11.30 o                         
  -1   4   7         83.09         74.15         2.44 o                         
   0   4   7          2.08          2.46         0.55 o                         
   1   4   7         85.18         75.67         2.00 o                         
   2   4   7        613.47        607.57        17.30 o                         
   3   4   7         42.08         40.94         1.84 o                         
   4   4   7       1568.87       1530.52        32.27 o                         
   5   4   7        165.87        155.07         4.24 o                         
   6   4   7         20.28         22.93         2.38 o                         
   7   4   7         27.82         22.96         3.32 o                         
   8   4   7         38.16         33.38         4.23 o                         
  -8   5   7          2.99          0.00         2.27 o                         
  -7   5   7         22.56         19.93         4.08 o                         
  -6   5   7         96.53         90.91         4.32 o                         
  -5   5   7          1.32          2.71         1.38 o                         
  -4   5   7        277.36        282.39         8.96 o                         
  -3   5   7          4.62          3.58         1.22 o                         
  -2   5   7         17.73         14.23         1.21 o                         
  -1   5   7          1.56          1.64         0.61 o                         
   0   5   7        691.81        648.38        12.42 o                         
   1   5   7          1.72          1.82         0.57 o                         
   2   5   7         15.32         11.70         0.80 o                         
   3   5   7          4.45          4.42         1.15 o                         
   4   5   7        291.81        285.35         7.10 o                         
   5   5   7          1.49          1.55         0.93 o                         
   6   5   7         94.10         95.91         3.26 o                         
   7   5   7         22.96         23.20         1.83 o                         
   8   5   7          2.93          2.73         1.21 o                         
  -8   6   7         17.66         16.16         3.63 o                         
  -7   6   7          1.31          0.76         1.82 o                         
  -6   6   7         35.00         30.27         2.66 o                         
  -5   6   7        103.07        102.11         4.61 o                         
  -4   6   7         66.19         66.90         4.23 o                         
  -3   6   7        354.31        349.68        13.29 o                         
  -2   6   7        162.62        161.24         4.03 o                         
  -1   6   7         94.02         93.77         2.71 o                         
   0   6   7         14.05         18.25         1.14 o                         
   1   6   7         93.27         91.45         3.03 o                         
   2   6   7        164.71        160.41         3.51 o                         
   3   6   7        357.84        353.25         8.60 o                         
   4   6   7         71.75         69.61         2.81 o                         
   5   6   7        102.20        101.86         3.55 o                         
   6   6   7         33.94         32.23         2.09 o                         
   7   6   7          1.24          3.53         1.48 o                         
   8   6   7         17.51         16.32         1.74 o                         
  -7   7   7         72.87         79.82         4.54 o                         
  -6   7   7         49.96         54.27         3.58 o                         
  -5   7   7         43.68         44.40         3.15 o                         
  -4   7   7         19.38         17.90         3.63 o                         
  -3   7   7        284.90        278.56         7.52 o                         
  -2   7   7        224.80        204.00         4.94 o                         
  -1   7   7        134.49        118.57         3.32 o                         
   0   7   7          0.37          0.64         0.84 o                         
   1   7   7        136.22        120.20         3.41 o                         
   2   7   7        221.90        203.31         4.75 o                         
   3   7   7        283.27        287.67         7.44 o                         
   4   7   7         18.94         15.60         1.65 o                         
   5   7   7         43.20         42.40         2.49 o                         
   6   7   7         49.31         54.02         3.93 o                         
   7   7   7         69.31         79.77         3.38 o                         
  -7   8   7         40.29         40.48         4.83 o                         
  -6   8   7         28.74         32.31         3.25 o                         
  -5   8   7         45.00         48.74         4.00 o                         
  -4   8   7         15.59         17.13         3.32 o                         
  -3   8   7          9.14         10.13         1.62 o                         
  -2   8   7         59.10         52.19         2.31 o                         
  -1   8   7        218.41        209.41         6.32 o                         
   0   8   7         55.48         46.65         2.39 o                         
   1   8   7        222.40        213.72         5.28 o                         
   2   8   7         58.22         52.83         3.31 o                         
   3   8   7          9.28          9.59         1.87 o                         
   4   8   7         16.00         17.14         1.80 o                         
   5   8   7         46.72         44.25         2.66 o                         
   6   8   7         27.70         29.18         2.35 o                         
   7   8   7         39.86         43.20         3.99 o                         
  -6   9   7         54.61         55.88         4.00 o                         
  -5   9   7         12.81         14.50         2.49 o                         
  -4   9   7         86.44         83.66         6.34 o                         
  -3   9   7         14.60         16.86         2.87 o                         
  -2   9   7        106.26         94.86         7.17 o                         
  -1   9   7         29.96         33.20         2.26 o                         
   0   9   7        195.04        190.98         5.10 o                         
   1   9   7         30.46         29.67         2.07 o                         
   2   9   7        106.10         94.68         4.70 o                         
   3   9   7         13.37         12.87         2.95 o                         
   4   9   7         89.48         89.10         4.74 o                         
   5   9   7         12.46         14.19         2.40 o                         
   6   9   7         54.91         55.31         5.66 o                         
  -5  10   7         67.45         62.53         6.19 o                         
  -4  10   7         21.04         20.68         2.72 o                         
  -3  10   7         24.40         27.06         2.94 o                         
  -2  10   7        134.48        150.91         6.35 o                         
  -1  10   7         10.79         10.37         1.73 o                         
   0  10   7          1.73          3.52         1.54 o                         
   1  10   7         10.86          9.23         2.17 o                         
   2  10   7        136.87        136.18         6.19 o                         
   3  10   7         24.11         27.25         2.88 o                         
   4  10   7         19.62         22.11         2.88 o                         
   5  10   7         67.74         70.09         4.48 o                         
  -5  11   7         26.47         25.68         4.53 o                         
  -4  11   7          1.63          0.53         1.92 o                         
  -3  11   7         15.48         19.69         4.61 o                         
  -2  11   7          7.21          8.50         2.29 o                         
  -1  11   7         45.13         41.15         3.93 o                         
   0  11   7         15.64         17.85         2.10 o                         
   1  11   7         44.91         45.92         6.12 o                         
   2  11   7          7.68         10.02         2.34 o                         
   3  11   7         15.00         17.52         6.34 o                         
   4  11   7          1.41          1.22         2.13 o                         
   5  11   7         26.41         24.62         4.53 o                         
  -3  12   7         11.35         15.74         2.58 o                         
  -2  12   7         10.58         13.50         2.29 o                         
  -1  12   7         45.09         43.80         3.24 o                         
   0  12   7          0.05          0.26         4.53 o                         
   1  12   7         45.10         46.94         4.11 o                         
   2  12   7         10.95          7.91         2.56 o                         
   3  12   7         11.12         12.84         4.08 o                         
   1  13   7         14.20         12.54         4.38 o                         
   0   0   8        630.85        624.59        16.50 o                         
   1   0   8          1.55          2.79         0.45 o                         
   2   0   8       3320.63       3697.80        76.22 o                         
   3   0   8         76.33         70.50         2.40 o                         
   4   0   8         44.74         41.31         1.82 o                         
   5   0   8         35.00         28.85         2.27 o                         
   6   0   8        223.13        220.83         9.06 o                         
   7   0   8          4.24          6.04         1.51 o                         
   8   0   8         16.80         16.16         2.42 o                         
  -8   1   8         43.38         44.91         3.15 o                         
  -7   1   8          3.26          3.16         2.11 o                         
  -6   1   8         30.09         30.21         2.72 o                         
  -5   1   8        631.58        591.66        22.36 o                         
  -4   1   8        193.44        191.83         8.01 o                         
  -3   1   8        213.44        215.65         5.32 o                         
  -2   1   8        175.09        155.36         3.30 o                         
  -1   1   8       1554.36       1722.51        37.73 o                         
   0   1   8       1231.64       1321.89        27.66 o                         
   1   1   8       1553.02       1677.39        60.87 o                         
   2   1   8        165.70        151.69         3.72 o                         
   3   1   8        219.88        223.64         6.24 o                         
   4   1   8        189.14        197.46         5.76 o                         
   5   1   8        633.29        607.21        21.90 o                         
   6   1   8         31.64         29.15         2.27 o                         
   7   1   8          3.29          3.02         1.36 o                         
   8   1   8         42.26         50.30         3.32 o                         
  -8   2   8         23.13         30.31         2.71 o                         
  -7   2   8         84.13         88.69         4.10 o                         
  -6   2   8         17.65         16.31         1.90 o                         
  -5   2   8        504.48        484.23        13.98 o                         
  -4   2   8         55.72         52.77         2.72 o                         
  -3   2   8        150.24        121.61         3.38 o                         
  -2   2   8        386.61        434.83         9.61 o                         
  -1   2   8        425.51        402.45         7.70 o                         
   0   2   8        594.37        982.53        50.60 o                         
   1   2   8        412.84        394.92        10.89 o                         
   2   2   8        395.80        425.26        21.67 o                         
   3   2   8        157.96        117.52         7.17 o                         
   4   2   8         56.82         51.55         2.21 o                         
   5   2   8        501.50        486.49        13.21 o                         
   6   2   8         16.35         17.52         1.66 o                         
   7   2   8         84.64         82.17         4.08 o                         
   8   2   8         23.43         26.43         2.42 o                         
  -8   3   8          4.61          4.28         1.89 o                         
  -7   3   8         19.01         14.91         2.18 o                         
  -6   3   8        111.19        119.24         4.86 o                         
  -5   3   8         17.04         16.32         1.84 o                         
  -4   3   8        321.17        298.99         9.11 o                         
  -3   3   8         43.08         54.42         2.14 o                         
  -2   3   8         19.12         19.48         1.18 o                         
  -1   3   8        130.95        102.66         3.02 o                         
   0   3   8          0.41         -0.17         0.67 o                         
   1   3   8        132.98        112.82         9.15 o                         
   2   3   8         16.61         19.98         1.07 o                         
   3   3   8         41.90         54.22         2.34 o                         
   4   3   8        317.05        301.99         7.13 o                         
   5   3   8         16.44         17.07         1.67 o                         
   6   3   8        113.20        120.37         4.10 o                         
   7   3   8         19.04         18.41         3.40 o                         
   8   3   8          4.61          4.83         1.36 o                         
  -8   4   8         22.49         22.60         2.64 o                         
  -7   4   8          0.05          1.22         1.59 o                         
  -6   4   8         32.64         36.47         2.71 o                         
  -5   4   8         30.65         30.99         2.39 o                         
  -4   4   8        206.53        208.97         7.03 o                         
  -3   4   8        455.62        444.57        12.70 o                         
  -2   4   8        242.73        231.09         4.82 o                         
  -1   4   8        388.38        411.22         9.44 o                         
   0   4   8         60.14         41.81         2.13 o                         
   1   4   8        386.55        411.24         9.35 o                         
   2   4   8        243.50        232.59         7.04 o                         
   3   4   8        459.09        443.25        10.13 o                         
   4   4   8        209.44        213.18         5.50 o                         
   5   4   8         28.74         33.77         1.77 o                         
   6   4   8         32.29         33.74         1.76 o                         
   7   4   8          0.16         -0.19         3.17 o                         
   8   4   8         23.02         22.33         2.49 o                         
  -8   5   8         41.21         45.42         3.57 o                         
  -7   5   8         53.18         53.23         7.10 o                         
  -6   5   8          2.40          0.60         1.52 o                         
  -5   5   8         31.56         32.97         2.60 o                         
  -4   5   8        185.09        185.51         6.46 o                         
  -3   5   8        171.19        166.18         5.87 o                         
  -2   5   8        182.43        175.90         4.85 o                         
  -1   5   8         42.17         46.78         2.09 o                         
   0   5   8         15.88         18.00         1.07 o                         
   1   5   8         44.10         49.55         1.92 o                         
   2   5   8        186.74        179.19         4.11 o                         
   3   5   8        174.39        169.57         4.67 o                         
   4   5   8        184.12        183.40         5.06 o                         
   5   5   8         31.43         36.29         1.98 o                         
   6   5   8          2.81          1.21         1.05 o                         
   7   5   8         54.32         52.72         2.68 o                         
   8   5   8         41.05         44.22         2.49 o                         
  -7   6   8         45.01         46.53         3.52 o                         
  -6   6   8         71.42         69.17         4.68 o                         
  -5   6   8         70.22         67.50         3.74 o                         
  -4   6   8         53.09         50.24         3.17 o                         
  -3   6   8       1332.42       1293.44        34.27 o                         
  -2   6   8         83.61         79.00         3.35 o                         
  -1   6   8         57.70         56.26         2.07 o                         
   0   6   8        211.61        218.70         4.94 o                         
   1   6   8         53.30         50.95         2.29 o                         
   2   6   8         82.97         78.92         2.67 o                         
   3   6   8       1331.87       1282.04        27.72 o                         
   4   6   8         55.23         50.55         2.51 o                         
   5   6   8         68.36         68.39         4.19 o                         
   6   6   8         70.30         68.41         2.89 o                         
   7   6   8         45.53         53.87         2.93 o                         
  -7   7   8         21.69         22.06         2.82 o                         
  -6   7   8         30.02         32.43         2.98 o                         
  -5   7   8        295.66        295.19         9.76 o                         
  -4   7   8         73.20         68.32         4.00 o                         
  -3   7   8        110.01         95.12         4.48 o                         
  -2   7   8         42.64         36.61         1.86 o                         
  -1   7   8        274.81        269.56         6.04 o                         
   0   7   8          1.62          0.25         0.97 o                         
   1   7   8        278.91        264.00         6.85 o                         
   2   7   8         42.82         40.84         2.72 o                         
   3   7   8        108.28        102.31         3.74 o                         
   4   7   8         70.83         66.96         3.01 o                         
   5   7   8        298.18        291.97         7.77 o                         
   6   7   8         29.15         28.71         2.18 o                         
   7   7   8         21.91         19.60         1.95 o                         
  -7   8   8          4.49          8.46         3.47 o                         
  -6   8   8          1.24          0.56         2.11 o                         
  -5   8   8         51.79         54.41         3.74 o                         
  -4   8   8        204.67        208.63         7.52 o                         
  -3   8   8          2.75          1.88         1.55 o                         
  -2   8   8         17.99         17.62         1.76 o                         
  -1   8   8         14.29         17.58         2.26 o                         
   0   8   8          0.23          0.53         1.05 o                         
   1   8   8         15.02         16.86         1.49 o                         
   2   8   8         16.72         16.04         2.27 o                         
   3   8   8          4.32          1.61         1.44 o                         
   4   8   8        207.28        196.30         7.30 o                         
   5   8   8         50.88         57.89         4.40 o                         
   6   8   8          1.36          1.99         1.45 o                         
   7   8   8          4.07          6.18         1.61 o                         
  -6   9   8        107.51        121.20         5.87 o                         
  -5   9   8          5.27          6.50         2.24 o                         
  -4   9   8         26.34         23.01         2.77 o                         
  -3   9   8         16.32         14.61         2.24 o                         
  -2   9   8         24.33         24.33         2.56 o                         
  -1   9   8          9.43          6.17         1.44 o                         
   0   9   8          0.01         -0.44         1.06 o                         
   1   9   8          9.09          8.12         2.49 o                         
   2   9   8         24.22         21.12         2.87 o                         
   3   9   8         16.63         15.62         2.95 o                         
   4   9   8         26.44         25.61         2.78 o                         
   5   9   8          5.16          5.66         1.92 o                         
   6   9   8        108.63        117.41         5.65 o                         
  -5  10   8         35.75         33.08         4.98 o                         
  -4  10   8          8.27          7.70         3.17 o                         
  -3  10   8          2.27          2.61         1.87 o                         
  -2  10   8        112.35        112.80         5.44 o                         
  -1  10   8          8.02          6.89         1.57 o                         
   0  10   8         16.97         13.92         1.77 o                         
   1  10   8          7.54          8.70         2.08 o                         
   2  10   8        112.97        113.36         9.06 o                         
   3  10   8          2.28          1.15         1.87 o                         
   4  10   8          7.97          7.93         2.24 o                         
   5  10   8         36.51         32.00         3.31 o                         
  -4  11   8          8.40         11.18         3.78 o                         
  -3  11   8         10.44          7.78         2.46 o                         
  -2  11   8         64.69         68.57         4.47 o                         
  -1  11   8         33.06         32.91         2.77 o                         
   0  11   8          0.45         -0.91         2.11 o                         
   1  11   8         32.44         29.99         3.15 o                         
   2  11   8         64.33         63.52         5.59 o                         
   3  11   8         10.20          9.54         2.57 o                         
   4  11   8          7.74          8.91         2.56 o                         
  -3  12   8         63.49         61.48         6.50 o                         
  -2  12   8          4.49          3.32         2.02 o                         
  -1  12   8         31.07         33.80         3.40 o                         
   0  12   8         11.04         11.01         2.71 o                         
   1  12   8         31.18         32.87         3.57 o                         
   2  12   8          4.27          1.81         3.02 o                         
   3  12   8         63.44         63.29         6.50 o                         
   1  13   8         19.25         18.28         4.53 o                         
   1   0   9        559.90        559.52        14.85 o                         
   2   0   9          1.40          4.06         0.82 o                         
   3   0   9        242.45        235.02         6.62 o                         
   4   0   9        141.25        132.91         8.23 o                         
   5   0   9         50.52         55.28         3.32 o                         
   6   0   9         25.08         17.07         2.11 o                         
   7   0   9         19.26         15.86         2.11 o                         
   8   0   9         40.46         36.86         3.32 o                         
  -8   1   9          2.35          0.44         2.95 o                         
  -7   1   9         27.51         27.81         4.23 o                         
  -6   1   9        128.47        120.18         4.86 o                         
  -5   1   9        183.05        179.93         6.13 o                         
  -4   1   9         58.43         56.13         2.68 o                         
  -3   1   9        450.88        441.04        10.03 o                         
  -2   1   9       2069.90       2166.43        39.35 o                         
  -1   1   9       1908.90       2128.95       110.39 o                         
   0   1   9        458.24        480.56        10.58 o                         
   1   1   9       1869.32       1983.87        74.01 o                         
   2   1   9       2059.25       2189.37        84.40 o                         
   3   1   9        454.06        447.77        11.96 o                         
   4   1   9         58.59         54.42         2.24 o                         
   5   1   9        180.04        183.07         7.55 o                         
   6   1   9        125.34        123.41         5.59 o                         
   7   1   9         28.45         25.53         2.27 o                         
   8   1   9          2.40          3.32         1.51 o                         
  -8   2   9          6.18          7.86         3.55 o                         
  -7   2   9          3.91          1.98         1.53 o                         
  -6   2   9         36.11         33.53         2.49 o                         
  -5   2   9        206.58        208.68         7.07 o                         
  -4   2   9        262.04        236.58         7.70 o                         
  -3   2   9        528.03        539.32        11.96 o                         
  -2   2   9        190.63        211.94         5.25 o                         
  -1   2   9         40.45         37.57         1.52 o                         
   0   2   9        540.20        646.58        53.40 o                         
   1   2   9         47.21         40.67         3.68 o                         
   2   2   9        189.87        216.62         6.19 o                         
   3   2   9        528.91        531.02        14.41 o                         
   4   2   9        273.93        254.92         7.19 o                         
   5   2   9        217.71        219.32         8.01 o                         
   6   2   9         36.62         34.89         2.57 o                         
   7   2   9          4.37          5.89         1.36 o                         
   8   2   9          6.49          9.21         1.66 o                         
  -8   3   9          6.60          4.56         2.27 o                         
  -7   3   9         75.76         77.14         3.99 o                         
  -6   3   9          9.79          8.65         2.49 o                         
  -5   3   9         44.89         47.72         2.90 o                         
  -4   3   9        313.65        309.16        10.65 o                         
  -3   3   9         21.16         14.08         1.52 o                         
  -2   3   9         35.22         36.25         2.28 o                         
  -1   3   9        835.20        872.41        18.71 o                         
   0   3   9         61.82         55.59         3.47 o                         
   1   3   9        851.36        862.50        22.54 o                         
   2   3   9         31.23         35.23         1.60 o                         
   3   3   9         16.52         17.44         1.38 o                         
   4   3   9        326.93        307.38        12.08 o                         
   5   3   9         46.14         49.85         3.02 o                         
   6   3   9         10.40          9.82         1.51 o                         
   7   3   9         75.22         72.96         3.78 o                         
  -8   4   9          1.91          2.90         1.85 o                         
  -7   4   9         67.64         67.67         7.78 o                         
  -6   4   9          4.31          3.08         1.59 o                         
  -5   4   9         78.69         68.71         3.61 o                         
  -4   4   9       1691.54       1590.90        42.58 o                         
  -3   4   9        198.06        192.71         9.06 o                         
  -2   4   9        409.88        399.12         9.21 o                         
  -1   4   9        482.83        450.43        10.32 o                         
   0   4   9        421.66        399.21        13.29 o                         
   1   4   9        471.97        450.03        10.19 o                         
   2   4   9        408.37        381.87        11.10 o                         
   3   4   9        208.12        196.61         6.12 o                         
   4   4   9       1696.29       1652.41        42.21 o                         
   5   4   9         75.00         74.87         2.93 o                         
   6   4   9          4.26          2.73         1.14 o                         
   7   4   9         68.41         69.63         3.63 o                         
   8   4   9          2.24          4.68         1.36 o                         
  -8   5   9          1.76          0.58         2.02 o                         
  -7   5   9         75.68         84.72         4.47 o                         
  -6   5   9         22.33         21.03         2.39 o                         
  -5   5   9         82.62         77.79         3.91 o                         
  -4   5   9        207.37        195.56         6.77 o                         
  -3   5   9          7.66          9.94         1.59 o                         
  -2   5   9        115.14         97.70         4.27 o                         
  -1   5   9         68.96         73.86         2.67 o                         
   0   5   9        559.18        511.75        14.35 o                         
   1   5   9         65.32         69.95         2.96 o                         
   2   5   9        119.15        109.16         4.76 o                         
   3   5   9          7.22          7.40         1.39 o                         
   4   5   9        197.40        188.09         5.24 o                         
   5   5   9         82.64         84.06         3.04 o                         
   6   5   9         23.37         23.08         1.63 o                         
   7   5   9         76.01         83.72         3.60 o                         
   8   5   9          1.67          1.66         1.36 o                         
  -7   6   9         27.11         30.51         3.70 o                         
  -6   6   9         21.44         25.06         4.08 o                         
  -5   6   9         82.17         83.86         4.21 o                         
  -4   6   9        186.46        183.85         6.62 o                         
  -3   6   9        434.20        440.83        13.02 o                         
  -2   6   9         44.70         46.32         2.32 o                         
  -1   6   9         59.82         61.48         2.64 o                         
   0   6   9        279.33        298.43         7.41 o                         
   1   6   9         57.47         56.79         2.33 o                         
   2   6   9         43.97         51.01         3.02 o                         
   3   6   9        434.46        431.89        12.75 o                         
   4   6   9        178.80        177.49         5.19 o                         
   5   6   9         84.05         81.46         3.19 o                         
   6   6   9         22.04         23.56         2.17 o                         
   7   6   9         28.49         27.62         2.27 o                         
  -7   7   9         40.97         47.65         3.68 o                         
  -6   7   9         42.23         40.07         3.26 o                         
  -5   7   9         27.78         29.59         3.25 o                         
  -4   7   9         53.21         48.01         3.31 o                         
  -3   7   9        147.08        145.97         5.82 o                         
  -2   7   9        120.25        117.53         4.04 o                         
  -1   7   9         98.63         92.87         2.96 o                         
   0   7   9          0.24         -0.54         1.05 o                         
   1   7   9         97.83         91.16         3.33 o                         
   2   7   9        124.16        123.26         4.96 o                         
   3   7   9        149.95        145.43         4.64 o                         
   4   7   9         54.72         51.29         2.67 o                         
   5   7   9         28.26         28.71         2.11 o                         
   6   7   9         43.50         43.84         2.59 o                         
   7   7   9         43.47         40.26         3.55 o                         
  -6   8   9          3.74          0.72         5.06 o                         
  -5   8   9         46.38         41.57         3.31 o                         
  -4   8   9         10.00         11.90         3.25 o                         
  -3   8   9         13.22         13.33         2.13 o                         
  -2   8   9         41.85         42.46         4.76 o                         
  -1   8   9         61.55         62.23         2.84 o                         
   0   8   9          6.72          4.72         1.26 o                         
   1   8   9         59.97         59.37         4.76 o                         
   2   8   9         42.21         45.74         3.70 o                         
   3   8   9         13.35         10.62         1.91 o                         
   4   8   9          8.93          9.89         1.97 o                         
   5   8   9         44.25         47.38         3.25 o                         
   6   8   9          4.39          6.01         1.55 o                         
  -6   9   9         38.17         40.31         3.58 o                         
  -5   9   9         15.38          8.58         2.45 o                         
  -4   9   9        164.13        177.96         7.85 o                         
  -3   9   9          3.58          4.53         2.72 o                         
  -2   9   9        170.39        153.39         6.30 o                         
  -1   9   9         64.46         58.12         3.32 o                         
   0   9   9        147.57        149.44         4.90 o                         
   1   9   9         62.51         63.67         3.85 o                         
   2   9   9        168.60        152.94         6.24 o                         
   3   9   9          2.99          3.42         1.76 o                         
   4   9   9        162.90        163.38         6.81 o                         
   5   9   9         13.91         11.72         2.28 o                         
   6   9   9         38.43         39.81         3.30 o                         
  -5  10   9         72.64         65.86         6.65 o                         
  -4  10   9          7.40          5.74         3.02 o                         
  -3  10   9         16.61         12.23         3.63 o                         
  -2  10   9         95.73         94.02         4.97 o                         
  -1  10   9          5.98          3.51         1.50 o                         
   0  10   9         22.10         28.03         4.38 o                         
   1  10   9          6.76          4.30         1.92 o                         
   2  10   9         95.59         93.98         4.91 o                         
   3  10   9         17.99         17.91         2.51 o                         
   4  10   9          8.19          5.87         2.24 o                         
   5  10   9         72.56         69.67         4.53 o                         
  -4  11   9         10.98          5.44         3.63 o                         
  -3  11   9          1.35          1.61         1.91 o                         
  -2  11   9         43.92         45.54         3.68 o                         
  -1  11   9         17.03         17.60         2.36 o                         
   0  11   9          7.78          8.70         2.40 o                         
   1  11   9         18.11         25.27         2.98 o                         
   2  11   9         43.08         44.19         3.68 o                         
   3  11   9          1.58          1.20         2.08 o                         
   4  11   9         11.69          9.06         3.63 o                         
  -2  12   9          5.15          6.92         2.76 o                         
  -1  12   9         21.03         21.15         4.53 o                         
   0  12   9         43.29         47.43         5.74 o                         
   1  12   9         21.14         23.42         3.25 o                         
   2  12   9          4.84          6.50         3.63 o                         
   3  12   9          7.61          4.68         3.63 o                         
   0   0  10        354.72        338.39         9.45 o                         
   1   0  10        106.19        109.23         3.35 o                         
   2   0  10        136.72        127.38         2.96 o                         
   3   0  10        142.70        153.34         5.06 o                         
   4   0  10        202.89        241.53         9.82 o                         
   5   0  10         66.34         61.63         3.78 o                         
   6   0  10         98.52         78.24         4.38 o                         
   7   0  10         25.78         24.62         2.57 o                         
   8   0  10          2.85          3.42         1.71 o                         
  -8   1  10          7.98          9.40         2.08 o                         
  -7   1  10         68.72         59.69         3.38 o                         
  -6   1  10         48.08         44.07         2.88 o                         
  -5   1  10         70.12         67.67         3.35 o                         
  -4   1  10        299.74        281.54         8.69 o                         
  -3   1  10        750.01        727.01        19.72 o                         
  -2   1  10        843.90        911.87        17.02 o                         
  -1   1  10        425.27        456.50        12.28 o                         
   0   1  10       1161.98       1220.16        27.59 o                         
   1   1  10        410.19        453.75        17.37 o                         
   2   1  10        857.77        926.08        23.78 o                         
   3   1  10        736.93        724.34        19.17 o                         
   4   1  10        297.98        286.31         8.06 o                         
   5   1  10         71.98         65.25         3.78 o                         
   6   1  10         47.72         42.75         3.02 o                         
   7   1  10         69.30         64.95         3.93 o                         
   8   1  10          8.06          8.46         1.81 o                         
  -8   2  10         58.02         64.39         5.06 o                         
  -7   2  10          1.67          2.18         4.15 o                         
  -6   2  10         97.87         92.17         4.25 o                         
  -5   2  10        427.88        413.20        12.32 o                         
  -4   2  10        134.66        128.31         4.86 o                         
  -3   2  10        338.14        341.04        10.01 o                         
  -2   2  10       1300.15       1265.34        23.46 o                         
  -1   2  10        456.28        478.27        14.75 o                         
   0   2  10         96.21         90.92         3.31 o                         
   1   2  10        451.34        493.71        37.44 o                         
   2   2  10       1312.35       1296.63        32.55 o                         
   3   2  10        340.76        338.96        10.42 o                         
   4   2  10        132.84        131.06         4.32 o                         
   5   2  10        426.48        417.65        15.86 o                         
   6   2  10        100.23         92.29         4.68 o                         
   7   2  10          1.62          1.96         1.36 o                         
   8   2  10         59.10         54.98         3.63 o                         
  -8   3  10         16.54         17.03         2.50 o                         
  -7   3  10          4.93          4.94         1.87 o                         
  -6   3  10        225.79        211.43         7.46 o                         
  -5   3  10        185.85        176.22         9.67 o                         
  -4   3  10        173.04        181.34         8.23 o                         
  -3   3  10        193.50        189.41         6.23 o                         
  -2   3  10        349.96        364.17         8.57 o                         
  -1   3  10        246.95        266.87         6.56 o                         
   0   3  10        863.97       1446.78        37.69 o                         
   1   3  10        244.00        277.73        14.55 o                         
   2   3  10        346.17        365.20         8.37 o                         
   3   3  10        188.75        190.14         5.92 o                         
   4   3  10        170.25        171.29         7.70 o                         
   5   3  10        180.61        168.88         5.53 o                         
   6   3  10        222.01        220.83         8.91 o                         
   7   3  10          5.21          4.83         1.51 o                         
  -8   4  10         13.23         13.44         2.43 o                         
  -7   4  10         14.36         19.03         4.76 o                         
  -6   4  10         60.82         54.59         4.91 o                         
  -5   4  10        182.78        182.22         8.23 o                         
  -4   4  10        440.52        435.06        13.07 o                         
  -3   4  10         29.75         32.98         2.29 o                         
  -2   4  10        162.09        159.12         4.44 o                         
  -1   4  10        569.77        587.88        13.34 o                         
   0   4  10        236.09        324.22        54.08 o                         
   1   4  10        577.92        601.41        13.22 o                         
   2   4  10        163.39        156.61         6.12 o                         
   3   4  10         28.62         26.35         1.91 o                         
   4   4  10        442.74        454.14        12.64 o                         
   5   4  10        182.81        186.61         6.11 o                         
   6   4  10         62.30         65.71         3.78 o                         
   7   4  10         14.27         10.57         1.81 o                         
  -7   5  10         32.24         29.38         4.30 o                         
  -6   5  10         48.60         46.66         3.78 o                         
  -5   5  10         38.44         36.50         2.77 o                         
  -4   5  10         97.81         92.59         4.27 o                         
  -3   5  10        172.98        174.32         6.24 o                         
  -2   5  10         46.89         39.54         2.06 o                         
  -1   5  10        176.73        164.75         4.68 o                         
   0   5  10        105.19        117.02         4.38 o                         
   1   5  10        174.96        166.56         5.71 o                         
   2   5  10         48.15         41.98         3.47 o                         
   3   5  10        189.45        174.76         5.97 o                         
   4   5  10         98.25         93.55         3.93 o                         
   5   5  10         37.35         40.42         3.32 o                         
   6   5  10         49.38         46.07         3.47 o                         
   7   5  10         30.71         34.44         2.87 o                         
  -7   6  10          1.52          4.00         2.06 o                         
  -6   6  10         50.48         49.70         3.55 o                         
  -5   6  10         74.18         75.19         4.05 o                         
  -4   6  10         40.95         45.15         5.14 o                         
  -3   6  10         63.87         52.25         3.26 o                         
  -2   6  10        399.24        364.86         8.92 o                         
  -1   6  10        107.58        104.91         3.57 o                         
   0   6  10         18.79         19.36         1.53 o                         
   1   6  10        107.67        107.41         4.38 o                         
   2   6  10        393.13        355.84        10.83 o                         
   3   6  10         65.85         57.58         3.26 o                         
   4   6  10         41.56         37.48         2.60 o                         
   5   6  10         72.62         73.50         3.66 o                         
   6   6  10         50.74         57.22         3.16 o                         
   7   6  10          1.45          0.76         1.81 o                         
  -7   7  10         19.00         18.19         2.72 o                         
  -6   7  10         22.39         19.90         4.68 o                         
  -5   7  10         53.17         55.38         5.06 o                         
  -4   7  10         99.28        103.46         4.97 o                         
  -3   7  10        590.32        554.70        16.33 o                         
  -2   7  10         27.33         28.92         2.12 o                         
  -1   7  10        153.68        132.10         6.42 o                         
   0   7  10        546.60        504.39        14.73 o                         
   1   7  10        154.48        141.22         5.44 o                         
   2   7  10         25.37         28.35         2.40 o                         
   3   7  10        587.09        560.03        16.16 o                         
   4   7  10        104.94        100.46         5.74 o                         
   5   7  10         52.08         56.86         3.35 o                         
   6   7  10         22.54         20.27         2.28 o                         
   7   7  10         19.12         22.36         2.87 o                         
  -6   8  10         25.50         31.14         3.26 o                         
  -5   8  10          8.74          4.99         2.02 o                         
  -4   8  10        108.03        112.95         5.22 o                         
  -3   8  10         21.90         20.06         2.45 o                         
  -2   8  10        245.56        240.17        12.23 o                         
  -1   8  10        105.16        108.08         4.81 o                         
   0   8  10          6.27          3.33         1.64 o                         
   1   8  10        102.59         95.45         4.64 o                         
   2   8  10        255.94        240.85        10.42 o                         
   3   8  10         21.36         22.34         2.34 o                         
   4   8  10        105.19         93.92         5.21 o                         
   5   8  10          9.03          8.72         3.32 o                         
   6   8  10         25.42         23.69         2.64 o                         
  -6   9  10          3.11          5.14         3.47 o                         
  -5   9  10          9.25         10.43         2.56 o                         
  -4   9  10         79.58         72.65         6.50 o                         
  -3   9  10         99.67         94.25         7.10 o                         
  -2   9  10         67.55         75.83         6.04 o                         
  -1   9  10        195.81        192.57         5.90 o                         
   0   9  10         61.01         65.10         3.03 o                         
   1   9  10        192.79        184.04         7.15 o                         
   2   9  10         69.56         62.95         4.08 o                         
   3   9  10        101.83         97.46         4.90 o                         
   4   9  10         79.98         83.26         4.53 o                         
   5   9  10          9.63         10.77         2.42 o                         
   6   9  10          3.65          6.37         2.13 o                         
  -5  10  10         18.74         19.03         4.53 o                         
  -4  10  10          5.54          3.78         3.32 o                         
  -3  10  10         40.43         38.52         4.83 o                         
  -2  10  10         27.48         26.28         4.08 o                         
  -1  10  10         70.13         74.03         4.76 o                         
   0  10  10         10.36          6.37         2.19 o                         
   1  10  10         74.17         70.74         4.38 o                         
   2  10  10         27.81         25.43         2.83 o                         
   3  10  10         40.82         34.10         3.20 o                         
   4  10  10          5.86          4.81         2.17 o                         
   5  10  10         16.95         15.10         3.78 o                         
  -3  11  10         10.47          9.82         3.63 o                         
  -2  11  10          5.33          5.02         2.17 o                         
  -1  11  10          2.48          4.83         3.02 o                         
   0  11  10         43.94         41.81         3.73 o                         
   1  11  10          2.25          4.02         2.13 o                         
   2  11  10          4.95          2.77         2.08 o                         
   3  11  10          9.95         10.22         2.46 o                         
   4  11  10         10.91         10.27         3.63 o                         
  -2  12  10          4.60          3.78         3.02 o                         
   1  12  10         29.83         31.72         4.98 o                         
   2  12  10          4.16          2.87         3.17 o                         
   1   0  11        773.38        718.36        15.69 o                         
   2   0  11         20.26         28.33         1.31 o                         
   3   0  11        585.39        534.59        14.31 o                         
   4   0  11          6.66         10.27         1.66 o                         
   5   0  11         10.93          9.21         1.81 o                         
   6   0  11         13.76         16.31         2.27 o                         
   7   0  11        104.19        108.30         5.74 o                         
   8   0  11         15.46         21.06         2.39 o                         
  -8   1  11         22.21         27.38         3.55 o                         
  -7   1  11         44.54         44.44         3.15 o                         
  -6   1  11        279.37        269.26        14.50 o                         
  -5   1  11        410.29        402.95        11.87 o                         
  -4   1  11          8.66          6.06         1.81 o                         
  -3   1  11         83.80         82.31         3.85 o                         
  -2   1  11        117.07        113.19         2.76 o                         
  -1   1  11       1005.26        980.40        25.42 o                         
   0   1  11        179.24        246.78        11.24 o                         
   1   1  11       1016.47        960.97        35.65 o                         
   2   1  11        119.61        120.84         3.20 o                         
   3   1  11         81.85         81.83         2.99 o                         
   4   1  11          7.12          6.50         1.51 o                         
   5   1  11        407.50        385.63        15.26 o                         
   6   1  11        279.39        259.95        10.88 o                         
   7   1  11         45.37         44.41         3.47 o                         
   8   1  11         22.87         22.51         2.72 o                         
  -8   2  11         60.55         62.61         3.99 o                         
  -7   2  11         18.96         16.80         3.78 o                         
  -6   2  11        171.01        176.11         6.53 o                         
  -5   2  11         22.03         18.87         2.64 o                         
  -4   2  11        156.92        159.55         5.72 o                         
  -3   2  11        363.61        352.19        13.82 o                         
  -2   2  11        162.38        161.60         3.62 o                         
  -1   2  11        102.20        120.73         4.58 o                         
   0   2  11         38.12         47.29         6.01 o                         
   1   2  11         99.30        116.63         5.09 o                         
   2   2  11        160.46        169.46         5.97 o                         
   3   2  11        365.45        350.00         9.88 o                         
   4   2  11        156.43        160.52         5.17 o                         
   5   2  11         22.16         21.45         2.27 o                         
   6   2  11        169.10        177.48         7.70 o                         
   7   2  11         19.20         19.64         2.27 o                         
   8   2  11         60.13         61.17         4.08 o                         
  -8   3  11         48.14         51.21         4.68 o                         
  -7   3  11         28.64         27.51         2.68 o                         
  -6   3  11         28.45         30.84         2.65 o                         
  -5   3  11        343.43        314.41        10.10 o                         
  -4   3  11        141.45        141.94         5.31 o                         
  -3   3  11        173.61        172.48         5.97 o                         
  -2   3  11        429.44        426.25         9.81 o                         
  -1   3  11         86.08         84.79         3.36 o                         
   0   3  11        211.13        278.23        11.48 o                         
   1   3  11         87.54         86.46         2.76 o                         
   2   3  11        433.73        416.36        11.85 o                         
   3   3  11        170.95        174.92         5.66 o                         
   4   3  11        133.15        142.00         4.85 o                         
   5   3  11        340.22        337.44        12.84 o                         
   6   3  11         28.69         28.85         2.72 o                         
   7   3  11         28.61         29.45         2.72 o                         
   8   3  11         47.69         49.39         3.63 o                         
  -8   4  11          7.26          8.01         2.87 o                         
  -7   4  11         56.31         55.89         3.74 o                         
  -6   4  11         37.47         44.93         4.15 o                         
  -5   4  11         29.38         27.48         2.47 o                         
  -4   4  11        164.51        159.22         5.80 o                         
  -3   4  11        817.73        787.71        21.51 o                         
  -2   4  11         80.19         77.94         2.81 o                         
  -1   4  11        248.12        244.17         7.24 o                         
   0   4  11        813.73        852.82        31.87 o                         
   1   4  11        248.61        244.68         7.61 o                         
   2   4  11         77.80         79.15         3.41 o                         
   3   4  11        812.67        776.84        21.13 o                         
   4   4  11        163.32        153.66         5.37 o                         
   5   4  11         29.09         29.75         2.10 o                         
   6   4  11         37.17         40.03         3.17 o                         
   7   4  11         55.55         52.72         3.63 o                         
   8   4  11          7.11         10.72         1.96 o                         
  -7   5  11         43.46         46.25         3.51 o                         
  -6   5  11          0.39         -0.82         1.42 o                         
  -5   5  11         89.69         90.45         4.47 o                         
  -4   5  11        132.00        125.41         5.20 o                         
  -3   5  11        427.40        419.65        12.54 o                         
  -2   5  11         85.54         73.66         2.90 o                         
  -1   5  11        571.29        549.93        12.64 o                         
   0   5  11          0.55          3.68         0.93 o                         
   1   5  11        572.72        555.11        15.58 o                         
   2   5  11         84.84         74.84         3.47 o                         
   3   5  11        433.57        422.49        12.27 o                         
   4   5  11        132.47        126.12         4.79 o                         
   5   5  11         88.05         93.15         4.53 o                         
   6   5  11          0.39          2.57         1.66 o                         
   7   5  11         45.15         43.35         3.47 o                         
  -7   6  11         25.22         24.82         3.01 o                         
  -6   6  11         29.11         29.75         2.92 o                         
  -5   6  11         73.97         78.68         4.27 o                         
  -4   6  11         15.15         14.26         2.13 o                         
  -3   6  11         84.12         83.82         4.16 o                         
  -2   6  11        144.32        151.59         4.70 o                         
  -1   6  11         61.96         63.90         2.73 o                         
   0   6  11         24.70         33.84         2.46 o                         
   1   6  11         60.69         58.62         3.20 o                         
   2   6  11        142.05        152.28         5.66 o                         
   3   6  11         84.58         83.60         3.93 o                         
   4   6  11         14.29         14.17         3.55 o                         
   5   6  11         74.36         81.85         3.87 o                         
   6   6  11         28.83         34.44         3.32 o                         
   7   6  11         24.01         24.47         2.87 o                         
  -7   7  11          6.45          3.63         3.17 o                         
  -6   7  11         52.38         57.30         4.00 o                         
  -5   7  11         28.14         31.58         2.99 o                         
  -4   7  11         81.53         78.66         4.32 o                         
  -3   7  11        200.09        194.40         7.19 o                         
  -2   7  11        127.07        123.79         5.34 o                         
  -1   7  11         32.49         23.60         2.40 o                         
   0   7  11         70.44         70.45         3.74 o                         
   1   7  11         31.23         28.28         3.40 o                         
   2   7  11        131.07        127.59         5.28 o                         
   3   7  11        199.07        189.84         6.88 o                         
   4   7  11         79.86         76.49         3.95 o                         
   5   7  11         27.78         28.94         2.54 o                         
   6   7  11         51.44         53.92         4.38 o                         
   7   7  11          6.27          8.46         2.27 o                         
  -6   8  11         35.50         35.85         3.41 o                         
  -5   8  11         20.06         19.24         2.78 o                         
  -4   8  11         92.20         91.46         4.86 o                         
  -3   8  11          6.57          3.17         1.82 o                         
  -2   8  11         26.63         22.66         3.78 o                         
  -1   8  11         75.44         67.15         4.83 o                         
   0   8  11        122.66        104.11         5.21 o                         
   1   8  11         73.84         61.63         3.67 o                         
   2   8  11         25.59         28.40         2.67 o                         
   3   8  11          6.58          2.49         1.65 o                         
   4   8  11         95.26         94.07        10.65 o                         
   5   8  11         19.67         17.72         2.32 o                         
   6   8  11         34.25         35.34         2.94 o                         
  -5   9  11         64.60         60.66         6.95 o                         
  -4   9  11         58.48         65.55         6.19 o                         
  -3   9  11         26.89         19.03         4.08 o                         
  -2   9  11         66.49         62.99         5.59 o                         
  -1   9  11         71.36         74.12         7.70 o                         
   0   9  11         78.89         71.81         4.17 o                         
   1   9  11         69.84         65.22         4.11 o                         
   2   9  11         65.06         62.62         3.95 o                         
   3   9  11         26.49         26.20         2.72 o                         
   4   9  11         57.22         60.24         3.93 o                         
   5   9  11         65.62         61.77         7.02 o                         
  -4  10  11         23.35         18.73         4.38 o                         
  -3  10  11         39.68         40.63         4.98 o                         
  -2  10  11         25.07         25.53         4.23 o                         
  -1  10  11          5.89          7.10         3.02 o                         
   0  10  11         41.83         42.67         5.06 o                         
   1  10  11          6.92         12.08         2.57 o                         
   2  10  11         25.35         28.04         2.94 o                         
   3  10  11         41.06         40.31         4.46 o                         
   4  10  11         23.51         24.12         2.90 o                         
   5  10  11         44.50         38.52         4.68 o                         
  -2  11  11         33.84         29.00         4.83 o                         
  -1  11  11          6.43          6.34         3.17 o                         
   0  11  11          3.74          3.77         2.29 o                         
   1  11  11          7.13          5.42         2.40 o                         
   2  11  11         32.12         33.85         3.42 o                         
   3  11  11         16.71          9.67         3.63 o                         
   4  11  11          6.54          6.04         3.32 o                         
   1  12  11         15.67         16.01         4.23 o                         
   2  12  11         20.44         23.87         4.68 o                         
   0   0  12        627.44        603.87        16.34 o                         
   1   0  12         15.08         12.17         1.00 o                         
   2   0  12          1.57          0.49         0.56 o                         
   3   0  12         23.33         21.71         1.89 o                         
   4   0  12         14.80         15.41         2.11 o                         
   5   0  12        179.24        185.03         8.31 o                         
   6   0  12          0.53          2.27         1.66 o                         
   7   0  12         88.41         87.75         4.30 o                         
   8   0  12         10.87          9.97         2.42 o                         
  -8   1  12         13.00         14.95         2.87 o                         
  -7   1  12         68.28         65.79         3.74 o                         
  -6   1  12        294.12        274.10        13.22 o                         
  -5   1  12         14.30         12.78         3.10 o                         
  -4   1  12        112.87        120.14         4.68 o                         
  -3   1  12         22.84         25.02         1.92 o                         
  -2   1  12        181.71        178.01         4.55 o                         
  -1   1  12        591.93        649.55        27.78 o                         
   0   1  12        720.12        675.63        18.20 o                         
   1   1  12        581.61        654.18        51.19 o                         
   2   1  12        176.93        187.17         7.05 o                         
   3   1  12         19.27         22.87         1.55 o                         
   4   1  12        116.00        113.74         5.74 o                         
   5   1  12         13.06          8.76         1.81 o                         
   6   1  12        290.29        277.17        11.48 o                         
   7   1  12         68.78         60.72         4.08 o                         
   8   1  12         13.88         12.69         2.42 o                         
  -8   2  12         12.86          9.36         2.72 o                         
  -7   2  12         28.33         27.08         2.74 o                         
  -6   2  12          7.27          5.47         1.69 o                         
  -5   2  12         32.33         30.27         2.46 o                         
  -4   2  12         87.72         79.77         3.70 o                         
  -3   2  12        219.44        210.09         6.86 o                         
  -2   2  12        865.05        826.58        36.54 o                         
  -1   2  12        357.52        359.75        10.09 o                         
   0   2  12         31.18         30.53         1.35 o                         
   1   2  12        354.27        356.47         8.31 o                         
   2   2  12        882.08        812.03        30.51 o                         
   3   2  12        216.53        206.52         6.41 o                         
   4   2  12         85.06         76.73         4.38 o                         
   5   2  12         33.80         32.32         2.87 o                         
   6   2  12          6.89          5.59         1.81 o                         
   7   2  12         28.06         32.02         2.87 o                         
   8   2  12         13.07         15.10         2.42 o                         
  -8   3  12          0.76          3.93         2.57 o                         
  -7   3  12         28.75         28.80         2.82 o                         
  -6   3  12         92.59        101.20         7.78 o                         
  -5   3  12         66.18         63.98         3.59 o                         
  -4   3  12         37.91         42.67         2.72 o                         
  -3   3  12         21.60         21.72         1.96 o                         
  -2   3  12         38.23         38.75         1.98 o                         
  -1   3  12         85.44         92.44         8.37 o                         
   0   3  12        758.51       1236.93        32.56 o                         
   1   3  12         87.21         81.58         3.06 o                         
   2   3  12         38.21         38.22         2.24 o                         
   3   3  12         23.40         20.24         2.27 o                         
   4   3  12         43.03         40.68         2.40 o                         
   5   3  12         69.65         66.31         4.08 o                         
   6   3  12         96.41        103.17         5.29 o                         
   7   3  12         28.93         31.72         2.87 o                         
   8   3  12          0.68         -1.66         1.66 o                         
  -7   4  12         26.88         23.33         2.79 o                         
  -6   4  12          1.16          3.43         1.78 o                         
  -5   4  12        142.11        141.90         5.74 o                         
  -4   4  12         82.89         86.12         4.09 o                         
  -3   4  12         58.76         56.34         4.08 o                         
  -2   4  12        340.70        329.38         8.08 o                         
  -1   4  12          5.78          5.28         1.35 o                         
   0   4  12         11.94         13.42         1.43 o                         
   1   4  12          4.28          4.02         3.02 o                         
   2   4  12        330.56        320.59         9.66 o                         
   3   4  12         58.49         51.06         2.88 o                         
   4   4  12         83.83         81.41         3.57 o                         
   5   4  12        142.99        151.50         7.10 o                         
   6   4  12          1.30          4.23         1.66 o                         
   7   4  12         27.92         25.38         2.57 o                         
  -7   5  12         40.76         44.29         3.52 o                         
  -6   5  12         26.31         30.38         6.04 o                         
  -5   5  12         32.69         30.57         5.74 o                         
  -4   5  12         40.15         34.62         2.75 o                         
  -3   5  12        236.52        228.30         7.74 o                         
  -2   5  12         73.47         72.84         2.94 o                         
  -1   5  12         32.53         32.89         2.20 o                         
   0   5  12         30.86         33.12         2.34 o                         
   1   5  12         32.33         33.18         3.40 o                         
   2   5  12         71.07         74.74         3.57 o                         
   3   5  12        234.31        226.65         7.47 o                         
   4   5  12         37.45         32.94         2.39 o                         
   5   5  12         32.34         28.32         2.32 o                         
   6   5  12         25.87         26.43         2.87 o                         
   7   5  12         41.04         42.75         3.47 o                         
  -7   6  12         31.28         27.34         4.08 o                         
  -6   6  12         50.27         49.41         3.61 o                         
  -5   6  12         44.96         48.18         3.47 o                         
  -4   6  12        229.50        211.94         8.23 o                         
  -3   6  12        185.60        182.04         6.77 o                         
  -2   6  12        407.42        374.89        13.07 o                         
  -1   6  12        286.96        279.89         7.35 o                         
   0   6  12         70.17         69.58         6.19 o                         
   1   6  12        286.56        280.40         9.02 o                         
   2   6  12        403.86        379.67        11.47 o                         
   3   6  12        182.97        180.86         6.50 o                         
   4   6  12        225.99        213.91         7.30 o                         
   5   6  12         45.39         47.74         3.08 o                         
   6   6  12         50.40         45.62         3.93 o                         
   7   6  12         31.23         33.53         3.17 o                         
  -6   7  12         14.99         10.93         2.79 o                         
  -5   7  12         17.48         17.21         2.51 o                         
  -4   7  12        131.69        135.24         5.87 o                         
  -3   7  12         19.11         18.88         2.40 o                         
  -2   7  12        301.37        284.43         9.50 o                         
  -1   7  12         30.14         27.13         2.49 o                         
   0   7  12         33.05         38.16         2.83 o                         
   1   7  12         30.48         29.15         2.54 o                         
   2   7  12        298.11        293.57         9.44 o                         
   3   7  12         18.35         17.07         2.95 o                         
   4   7  12        133.19        129.45         5.37 o                         
   5   7  12         17.99         17.29         2.21 o                         
   6   7  12         14.97         15.41         2.87 o                         
  -6   8  12          2.09         -0.30         2.87 o                         
  -5   8  12         20.63         19.85         2.83 o                         
  -4   8  12         41.28         37.85         5.14 o                         
  -3   8  12         14.09         14.80         3.47 o                         
  -2   8  12          3.51          6.50         2.72 o                         
  -1   8  12         14.66         14.95         2.34 o                         
   0   8  12          5.63          6.03         3.47 o                         
   1   8  12         13.96         12.45         2.14 o                         
   2   8  12          4.91          4.08         2.34 o                         
   3   8  12         14.24         20.75         2.35 o                         
   4   8  12         39.42         39.98         3.08 o                         
   5   8  12         20.81         22.08         2.58 o                         
   6   8  12          2.36         -0.45         2.27 o                         
  -5   9  12         28.15         29.45         4.68 o                         
  -4   9  12          1.73          4.83         3.17 o                         
  -3   9  12        130.71        114.34         8.16 o                         
  -2   9  12         49.64         50.60         5.29 o                         
  -1   9  12         89.09         82.17         6.50 o                         
   0   9  12        106.12         97.76         4.97 o                         
   1   9  12         85.58         82.20         4.59 o                         
   2   9  12         47.29         47.77         3.52 o                         
   3   9  12        126.49        124.39         9.06 o                         
   4   9  12          1.51          1.71         3.25 o                         
   5   9  12         28.81         26.15         2.90 o                         
  -3  10  12          9.87          8.01         3.47 o                         
  -2  10  12         21.39         20.09         4.23 o                         
  -1  10  12         24.62         16.77         3.93 o                         
   0  10  12         44.49         46.41         3.68 o                         
   1  10  12         24.32         24.84         2.94 o                         
   2  10  12         21.09         19.03         2.72 o                         
   3  10  12         10.28          9.58         2.35 o                         
   4  10  12          7.47          7.78         2.24 o                         
  -1  11  12        108.95         98.18         8.01 o                         
   0  11  12         41.73         41.72         3.85 o                         
   1  11  12        109.93        107.21         5.66 o                         
   2  11  12          1.55          1.08         2.64 o                         
   3  11  12         14.80         17.97         4.08 o                         
   1  12  12         11.19         12.39         4.08 o                         
   1   0  13        609.67        570.28        12.78 o                         
   2   0  13        894.68        898.01        22.65 o                         
   3   0  13        117.24         98.61         6.65 o                         
   4   0  13        568.45        492.59        14.30 o                         
   5   0  13         71.03         77.75         3.80 o                         
   6   0  13         41.30         44.50         4.53 o                         
   7   0  13         18.81         23.52         2.47 o                         
   8   0  13          5.22          3.32         2.27 o                         
  -8   1  13         53.38         54.83         4.68 o                         
  -7   1  13         39.34         38.16         3.10 o                         
  -6   1  13         17.09         15.83         2.17 o                         
  -5   1  13         49.73         49.11         3.04 o                         
  -4   1  13         46.13         45.41         2.87 o                         
  -3   1  13         28.31         38.58         2.47 o                         
  -2   1  13         85.80         94.02         4.23 o                         
  -1   1  13        239.82        256.45         8.32 o                         
   0   1  13        435.74        403.40        11.48 o                         
   1   1  13        237.29        254.60        16.79 o                         
   2   1  13         87.31         91.47         3.47 o                         
   3   1  13         31.02         34.60         2.02 o                         
   4   1  13         48.94         47.43         3.47 o                         
   5   1  13         51.91         48.18         3.63 o                         
   6   1  13         16.44         17.37         2.42 o                         
   7   1  13         40.28         38.67         3.47 o                         
   8   1  13         52.75         58.15         4.38 o                         
  -7   2  13         23.93         24.24         2.74 o                         
  -6   2  13         42.10         41.55         3.12 o                         
  -5   2  13         16.67         12.02         1.92 o                         
  -4   2  13         57.16         51.56         3.05 o                         
  -3   2  13         80.60         90.78         3.98 o                         
  -2   2  13         36.03         39.64         5.85 o                         
  -1   2  13         50.49         54.59         2.47 o                         
   0   2  13         18.47         24.32         1.28 o                         
   1   2  13         56.67         54.66         2.92 o                         
   2   2  13         35.22         33.09         2.34 o                         
   3   2  13         78.85         90.95         3.52 o                         
   4   2  13         62.16         55.28         3.63 o                         
   5   2  13         17.92         14.95         2.11 o                         
   6   2  13         43.38         48.18         3.47 o                         
   7   2  13         22.58         23.71         2.87 o                         
  -7   3  13          0.99          4.32         1.92 o                         
  -6   3  13         14.03         13.25         2.18 o                         
  -5   3  13         27.13         32.42         2.68 o                         
  -4   3  13          9.69          6.46         1.63 o                         
  -3   3  13        133.82        115.55         4.70 o                         
  -2   3  13        224.09        208.48         5.55 o                         
  -1   3  13        102.45        106.57         3.81 o                         
   0   3  13        373.99        577.48        16.02 o                         
   1   3  13         96.41        104.36         3.34 o                         
   2   3  13        217.48        202.87         6.62 o                         
   3   3  13        133.39        119.78         6.19 o                         
   4   3  13          8.41          6.19         1.66 o                         
   5   3  13         28.24         28.85         2.87 o                         
   6   3  13         14.94         21.75         2.57 o                         
   7   3  13          0.93          1.66         1.66 o                         
  -7   4  13         13.49         10.64         2.57 o                         
  -6   4  13          9.28          7.49         2.03 o                         
  -5   4  13         55.30         54.16         4.30 o                         
  -4   4  13         27.12         26.01         2.45 o                         
  -3   4  13        292.68        277.48         8.91 o                         
  -2   4  13        112.16        106.17         3.57 o                         
  -1   4  13        182.88        167.66         8.31 o                         
   0   4  13         43.31         47.47         6.65 o                         
   1   4  13        185.80        170.51         5.87 o                         
   2   4  13        106.83        103.23         4.22 o                         
   3   4  13        291.91        267.53         8.43 o                         
   4   4  13         27.83         28.61         2.08 o                         
   5   4  13         55.57         56.19         4.08 o                         
   6   4  13          9.98         10.57         2.11 o                         
   7   4  13         12.10          8.01         2.11 o                         
  -7   5  13         11.22          8.01         3.02 o                         
  -6   5  13         36.67         37.37         3.18 o                         
  -5   5  13         24.17         24.78         2.64 o                         
  -4   5  13        170.16        159.29         6.28 o                         
  -3   5  13         29.91         25.37         2.40 o                         
  -2   5  13        362.44        347.01        10.62 o                         
  -1   5  13         63.69         61.39         2.80 o                         
   0   5  13        164.95        215.82        16.31 o                         
   1   5  13         60.70         58.62         3.20 o                         
   2   5  13        368.93        334.93        10.35 o                         
   3   5  13         29.44         27.62         2.24 o                         
   4   5  13        174.43        169.53         5.97 o                         
   5   5  13         26.62         25.38         2.87 o                         
   6   5  13         37.04         35.65         3.32 o                         
   7   5  13         11.38         12.54         2.27 o                         
  -6   6  13          4.02          1.49         1.96 o                         
  -5   6  13         45.52         44.40         3.40 o                         
  -4   6  13        122.60        135.14         5.76 o                         
  -3   6  13        104.04        103.37         4.75 o                         
  -2   6  13        123.83        120.62         5.18 o                         
  -1   6  13         46.11         40.95         2.32 o                         
   0   6  13         43.01         41.61         7.55 o                         
   1   6  13         44.48         39.92         2.88 o                         
   2   6  13        128.60        122.64         5.05 o                         
   3   6  13         98.94        102.52         4.48 o                         
   4   6  13        124.58        131.07         6.50 o                         
   5   6  13         46.78         47.88         4.23 o                         
   6   6  13          4.33          3.63         2.11 o                         
  -6   7  13         25.08         21.02         2.99 o                         
  -5   7  13         10.81          9.71         2.34 o                         
  -4   7  13         18.84         17.94         3.70 o                         
  -3   7  13         70.88         78.47         4.27 o                         
  -2   7  13         26.58         27.12         2.62 o                         
  -1   7  13         29.34         25.71         2.56 o                         
   0   7  13         18.61         17.14         5.29 o                         
   1   7  13         31.39         26.42         2.56 o                         
   2   7  13         24.30         22.71         3.32 o                         
   3   7  13         74.40         76.53         4.05 o                         
   4   7  13         17.67         15.56         3.25 o                         
   5   7  13         10.54         10.73         1.96 o                         
   6   7  13         26.22         27.34         3.47 o                         
  -5   8  13         17.69         13.34         4.08 o                         
  -4   8  13         52.43         50.81         3.78 o                         
  -3   8  13         25.95         20.84         3.93 o                         
  -2   8  13        110.98        113.14         7.55 o                         
  -1   8  13        190.67        195.18         7.31 o                         
   0   8  13        524.59        491.95        17.97 o                         
   1   8  13        195.87        185.51         7.24 o                         
   2   8  13        109.70        103.66         5.07 o                         
   3   8  13         25.12         24.92         2.56 o                         
   4   8  13         53.64         56.48         3.73 o                         
   5   8  13         18.37         21.16         2.56 o                         
  -4   9  13         10.36          2.27         3.47 o                         
  -3   9  13         32.65         34.74         4.83 o                         
  -2   9  13         21.29         22.36         3.93 o                         
  -1   9  13        120.75        122.95         8.31 o                         
   0   9  13         41.73         43.64         6.34 o                         
   1   9  13        120.07        124.34         5.81 o                         
   2   9  13         21.85         22.46         3.10 o                         
   3   9  13         31.47         29.52         3.03 o                         
   4   9  13         11.01         15.22         3.70 o                         
   5   9  13         24.04         19.53         2.64 o                         
  -3  10  13         34.60         41.39         5.29 o                         
  -2  10  13         22.60         21.30         4.38 o                         
  -1  10  13          2.79          1.81         3.02 o                         
   0  10  13         78.79         75.45         4.76 o                         
   1  10  13          2.92          3.26         2.13 o                         
   2  10  13         24.24         32.89         4.00 o                         
   3  10  13         34.10         33.47         3.36 o                         
   4  10  13          3.23          1.51         2.72 o                         
   1  11  13         37.26         41.39         5.29 o                         
   2  11  13          5.03          4.23         3.17 o                         
   3  11  13         35.57         42.90         5.29 o                         
   0   0  14          0.36         -0.36         0.90 o                         
   1   0  14          4.89          5.20         0.81 o                         
   2   0  14        129.90        130.08         3.78 o                         
   3   0  14         82.37         76.34         3.52 o                         
   4   0  14        282.99        246.80         8.19 o                         
   5   0  14          1.81          0.45         2.04 o                         
   6   0  14         23.11         26.54         2.54 o                         
   7   0  14          1.10          1.97         1.73 o                         
  -7   1  14         25.12         26.18         2.70 o                         
  -6   1  14         71.75         68.46         3.91 o                         
  -5   1  14         57.89         59.77         4.76 o                         
  -4   1  14        175.51        166.30         6.57 o                         
  -3   1  14         20.41         13.71         1.67 o                         
  -2   1  14        113.71        113.20        11.63 o                         
  -1   1  14          3.56          4.22         0.75 o                         
   0   1  14        629.79        624.78        24.93 o                         
   1   1  14          4.46          2.72         0.90 o                         
   2   1  14        103.38        104.25         3.34 o                         
   3   1  14         19.87         14.50         2.11 o                         
   4   1  14        170.84        164.64         7.85 o                         
   5   1  14         57.84         53.17         3.93 o                         
   6   1  14         73.01         72.35         4.83 o                         
   7   1  14         25.75         20.84         2.87 o                         
  -7   2  14         62.31         59.68         3.95 o                         
  -6   2  14         36.77         32.64         2.79 o                         
  -5   2  14         40.80         42.81         3.05 o                         
  -4   2  14         11.87         13.76         1.81 o                         
  -3   2  14        806.70        722.92        20.54 o                         
  -2   2  14        335.43        343.15        21.90 o                         
  -1   2  14         52.52         51.04         2.54 o                         
   0   2  14          4.83         10.82         2.29 o                         
   1   2  14         46.82         49.32         1.90 o                         
   2   2  14        336.71        299.66         9.29 o                         
   3   2  14        816.29        761.96        20.08 o                         
   4   2  14         11.62          9.06         1.96 o                         
   5   2  14         41.07         34.59         3.32 o                         
   6   2  14         34.95         35.65         3.32 o                         
   7   2  14         62.13         64.20         4.53 o                         
  -7   3  14         79.30         83.83         4.68 o                         
  -6   3  14         33.93         36.71         3.08 o                         
  -5   3  14        281.59        261.65         8.82 o                         
  -4   3  14         19.68         16.88         2.06 o                         
  -3   3  14         48.16         39.94         2.71 o                         
  -2   3  14         34.25         31.94         2.40 o                         
  -1   3  14        971.78        918.37        33.83 o                         
   0   3  14        121.14        170.16        11.56 o                         
   1   3  14        969.53        886.62        24.77 o                         
   2   3  14         31.81         28.53         2.14 o                         
   3   3  14         46.57         37.39         6.34 o                         
   4   3  14         18.98         15.10         2.27 o                         
   5   3  14        280.00        246.81        11.03 o                         
   6   3  14         34.16         36.70         3.32 o                         
   7   3  14         76.83         84.28         5.14 o                         
  -7   4  14          0.20         -2.11         2.42 o                         
  -6   4  14         11.55         11.36         2.34 o                         
  -5   4  14          9.80          8.75         2.00 o                         
  -4   4  14         83.93         85.87         4.23 o                         
  -3   4  14         45.96         43.90         2.98 o                         
  -2   4  14        255.76        226.72         7.69 o                         
  -1   4  14        131.29        128.78         9.36 o                         
   0   4  14         83.73        140.90        10.20 o                         
   1   4  14        136.73        130.13         4.97 o                         
   2   4  14        261.98        227.10         7.42 o                         
   3   4  14         45.03         48.27         2.77 o                         
   4   4  14         82.84         79.45         4.98 o                         
   5   4  14          9.83         12.84         2.27 o                         
   6   4  14         11.74         13.44         2.27 o                         
   7   4  14          0.33          0.91         1.96 o                         
  -7   5  14         19.02         15.26         3.47 o                         
  -6   5  14         37.81         40.39         3.40 o                         
  -5   5  14         25.32         28.26         5.66 o                         
  -4   5  14         72.84         72.17         4.00 o                         
  -3   5  14         44.44         41.81         5.51 o                         
  -2   5  14        146.02        147.16         9.14 o                         
  -1   5  14        325.32        316.33         9.88 o                         
   1   5  14        327.86        303.84         9.65 o                         
   2   5  14        151.89        148.14         5.60 o                         
   3   5  14         43.07         36.59         3.17 o                         
   4   5  14         75.66         75.61         5.89 o                         
   5   5  14         25.49         24.92         3.02 o                         
   6   5  14         36.24         36.70         3.47 o                         
   7   5  14         19.62         18.43         2.72 o                         
  -6   6  14         65.82         76.04         5.97 o                         
  -5   6  14         31.49         32.54         8.23 o                         
  -4   6  14         25.40         27.48         2.77 o                         
  -3   6  14         26.94         27.90         2.77 o                         
  -2   6  14         13.63         15.49         2.24 o                         
  -1   6  14         63.53         75.71        15.33 o                         
   0   6  14        280.04        332.91        41.92 o                         
   1   6  14         64.55         64.59         3.68 o                         
   2   6  14         13.21         15.31         2.02 o                         
   3   6  14         26.49         29.13         2.64 o                         
   4   6  14         25.59         23.08         3.78 o                         
   5   6  14         32.16         28.40         3.32 o                         
   6   6  14         63.88         65.86         4.98 o                         
  -6   7  14          1.27          0.00         3.02 o                         
  -5   7  14         25.47         28.51         3.20 o                         
  -4   7  14          7.85         10.01         2.17 o                         
  -3   7  14          0.99          1.08         3.40 o                         
  -2   7  14         41.01         41.24         4.53 o                         
  -1   7  14        206.11        204.25        10.12 o                         
   0   7  14         50.06         46.13         3.25 o                         
   1   7  14        216.25        191.47         9.59 o                         
   2   7  14         41.01         37.32         2.88 o                         
   3   7  14          0.80         -1.38         1.38 o                         
   4   7  14          7.61          6.50         3.25 o                         
   5   7  14         27.66         21.15         3.32 o                         
   6   7  14          1.30          3.17         2.42 o                         
  -5   8  14          0.87         -2.72         2.72 o                         
  -4   8  14          0.56          7.40         3.17 o                         
  -3   8  14        107.60        109.21         8.01 o                         
  -2   8  14         24.47         14.35         3.47 o                         
  -1   8  14        221.11        209.20        11.48 o                         
   0   8  14        114.16        109.35         8.53 o                         
   1   8  14        222.13        224.08         8.16 o                         
   2   8  14         23.79         22.47         5.51 o                         
   3   8  14        110.44        110.09         5.12 o                         
   4   8  14          0.67          0.45         1.65 o                         
   5   8  14          0.75          0.56         2.34 o                         
  -3   9  14          3.67          4.98         3.17 o                         
  -2   9  14         51.71         54.38         5.74 o                         
  -1   9  14         19.20         19.03         3.78 o                         
   0   9  14          0.21          1.66         1.92 o                         
   1   9  14         18.72         22.00         2.77 o                         
   2   9  14         52.94         50.66         3.73 o                         
   3   9  14          3.84          2.22         1.91 o                         
   4   9  14          6.01          7.02         2.14 o                         
  -2  10  14         54.60         49.69         5.74 o                         
  -1  10  14         87.75         82.62         7.10 o                         
   0  10  14         26.86         34.94         3.42 o                         
   1  10  14         87.50         85.71         5.07 o                         
   2  10  14         56.34         59.34         4.76 o                         
   3  10  14         14.35         17.32         2.72 o                         
   1  11  14          6.11          4.53         3.47 o                         
   2  11  14         73.01         85.34         7.25 o                         
   1   0  15        280.36        273.41         6.83 o                         
   2   0  15        886.15        818.37        22.35 o                         
   3   0  15          0.30         -0.77         1.20 o                         
   4   0  15        296.59        312.81         9.96 o                         
   5   0  15         12.13         11.04         1.83 o                         
   6   0  15        116.50        113.67         5.17 o                         
   7   0  15         12.31         12.99         2.72 o                         
  -7   1  15         67.40         61.48         4.83 o                         
  -6   1  15         44.80         44.39         3.26 o                         
  -5   1  15         21.15         22.27         2.35 o                         
  -4   1  15        150.04        116.99         4.86 o                         
  -3   1  15         18.51         15.20         1.85 o                         
  -2   1  15        251.01        244.26        13.97 o                         
  -1   1  15        421.98        398.36        10.12 o                         
   0   1  15        691.95        631.15        14.15 o                         
   1   1  15        410.74        382.14        14.20 o                         
   2   1  15        248.13        227.79         6.06 o                         
   3   1  15         20.58         16.94         1.92 o                         
   4   1  15        144.84        110.58         5.44 o                         
   5   1  15         22.02         24.92         2.87 o                         
   6   1  15         43.94         41.17         3.18 o                         
   7   1  15         67.62         62.08         4.68 o                         
  -7   2  15         78.46         91.84         6.34 o                         
  -6   2  15          2.78         -0.27         1.59 o                         
  -5   2  15        163.19        153.50         6.15 o                         
  -4   2  15          5.47          1.23         1.34 o                         
  -3   2  15        158.69        144.19         8.46 o                         
  -2   2  15         68.04         74.20         9.21 o                         
  -1   2  15        804.58        790.16        21.25 o                         
   0   2  15        110.95         95.17         3.49 o                         
   1   2  15        827.95        786.11        17.61 o                         
   2   2  15         71.48         67.40         3.10 o                         
   3   2  15        158.55        136.55         7.10 o                         
   4   2  15          5.49          3.78         1.81 o                         
   5   2  15        161.81        151.35         7.55 o                         
   6   2  15          3.05          3.02         1.81 o                         
   7   2  15         80.74         86.10         5.59 o                         
  -7   3  15         84.86         89.57         6.50 o                         
  -6   3  15          3.15          2.14         1.81 o                         
  -5   3  15          1.41          0.69         2.57 o                         
  -4   3  15         39.67         32.40         2.68 o                         
  -3   3  15        491.57        501.13        14.46 o                         
  -2   3  15         44.30         44.98         3.55 o                         
  -1   3  15        542.85        531.39        21.60 o                         
   0   3  15         38.36         37.23         2.12 o                         
   1   3  15        553.77        553.17        15.48 o                         
   2   3  15         42.65         34.05         2.40 o                         
   3   3  15        484.18        476.25        13.88 o                         
   4   3  15         38.39         39.12         3.47 o                         
   5   3  15          1.49          2.27         1.81 o                         
   6   3  15          3.29          0.76         1.81 o                         
   7   3  15         83.78         82.77         5.29 o                         
  -7   4  15         26.83         29.00         4.08 o                         
  -6   4  15         65.37         69.08         6.95 o                         
  -5   4  15         42.41         42.66         3.29 o                         
  -4   4  15        125.46        120.63         5.16 o                         
  -3   4  15         27.16         27.23         3.63 o                         
  -2   4  15        115.57        123.00        12.61 o                         
  -1   4  15        110.65         97.73         6.19 o                         
   0   4  15        140.47        216.95         7.26 o                         
   1   4  15        105.34        108.97         6.34 o                         
   2   4  15        126.13        111.27         4.70 o                         
   3   4  15         28.35         27.85         2.24 o                         
   4   4  15        125.57        111.17         6.50 o                         
   5   4  15         40.77         41.84         3.78 o                         
   6   4  15         63.92         75.98         4.98 o                         
   7   4  15         26.09         27.49         3.17 o                         
  -6   5  15         77.99         72.73         4.64 o                         
  -5   5  15          8.99         12.32         2.21 o                         
  -4   5  15        110.19        102.01         5.82 o                         
  -3   5  15         10.39         10.51         1.97 o                         
  -2   5  15         88.42         97.75         6.12 o                         
  -1   5  15         57.81         61.94        10.50 o                         
   0   5  15        912.74       1181.65        45.92 o                         
   1   5  15         56.55         54.31         3.31 o                         
   2   5  15         89.51         97.30         6.42 o                         
   3   5  15         10.30          7.90         1.71 o                         
   4   5  15        109.77        105.73         6.19 o                         
   5   5  15          8.60          6.34         2.27 o                         
   6   5  15         76.47         76.28         5.14 o                         
  -6   6  15          6.79          5.59         3.17 o                         
  -5   6  15          8.36          5.14         2.24 o                         
  -4   6  15         77.80         75.39         7.55 o                         
  -3   6  15         13.95         12.65         2.24 o                         
  -2   6  15        313.71        308.84        10.08 o                         
  -1   6  15         35.96         28.55         3.93 o                         
   0   6  15         90.57        114.65        14.95 o                         
   1   6  15         39.18         33.66         2.83 o                         
   2   6  15        308.00        292.41         9.71 o                         
   3   6  15         12.95         10.67         1.87 o                         
   4   6  15         76.08         84.78         4.16 o                         
   5   6  15          7.23          5.74         2.42 o                         
   6   6  15          6.47          8.61         2.57 o                         
  -5   7  15         35.78         41.48        10.35 o                         
  -4   7  15          2.15          4.00         2.14 o                         
  -3   7  15         45.03         43.85         3.58 o                         
  -2   7  15          7.46          6.50         2.87 o                         
  -1   7  15         87.08         80.20         4.38 o                         
   0   7  15        140.42        123.78         6.80 o                         
   1   7  15         83.21         74.21         4.16 o                         
   2   7  15          6.82          6.09         2.34 o                         
   3   7  15         46.99         43.72         3.15 o                         
   4   7  15          2.13          3.40         1.74 o                         
   5   7  15         36.06         45.47         4.23 o                         
  -5   8  15        111.38        137.00         8.91 o                         
  -4   8  15         34.20         24.47         4.53 o                         
  -3   8  15         19.61         21.30         4.08 o                         
  -2   8  15         12.30         17.22         3.78 o                         
  -1   8  15         46.27         47.13         5.14 o                         
   0   8  15          0.04         -2.84         4.08 o                         
   1   8  15         45.77         48.33         3.63 o                         
   2   8  15         11.50         11.40         2.14 o                         
   3   8  15         19.22         24.83         2.79 o                         
   4   8  15         33.80         33.59         3.78 o                         
   5   8  15        109.84        108.15         7.25 o                         
  -3   9  15         41.65         43.65         5.59 o                         
  -2   9  15         40.39         35.65         4.83 o                         
  -1   9  15         58.35         67.97         6.34 o                         
   0   9  15          9.34          7.85         3.25 o                         
   1   9  15         58.86         58.90         4.10 o                         
   2   9  15         41.27         42.65         3.47 o                         
   3   9  15         41.17         35.57         3.26 o                         
   4   9  15          9.48         11.38         2.40 o                         
  -1  10  15          0.49         -1.81         2.72 o                         
   0  10  15          0.17         -2.42         2.42 o                         
   1  10  15          0.49          2.62         2.19 o                         
   2  10  15         64.88         56.72         4.22 o                         
   3  10  15          9.58          8.01         3.47 o                         
   1  11  15         11.70          9.52         3.93 o                         
   0   0  16       4870.08       4664.20       119.09 o                         
   1   0  16        213.81        222.24         5.87 o                         
   2   0  16          1.13          1.86         2.19 o                         
   3   0  16          5.23          5.56         1.52 o                         
   4   0  16        152.89        132.61         5.48 o                         
   5   0  16         19.98         19.74         3.10 o                         
   6   0  16         78.33         75.36         7.33 o                         
   7   0  16          7.13          9.67         2.72 o                         
  -7   1  16          7.27         10.27         2.87 o                         
  -6   1  16         36.30         35.30         3.12 o                         
  -5   1  16          9.76          4.28         1.78 o                         
  -4   1  16          3.73          6.54         1.65 o                         
  -3   1  16         24.99         22.19         4.30 o                         
  -2   1  16         59.82         71.26         3.52 o                         
  -1   1  16        355.91        356.17        15.70 o                         
   0   1  16        554.56        585.71        37.69 o                         
   1   1  16        357.24        339.22        10.47 o                         
   2   1  16         58.41         68.09         3.44 o                         
   3   1  16         23.90         25.89         4.83 o                         
   4   1  16          3.08          4.40         1.53 o                         
   5   1  16          9.31          6.47         3.93 o                         
   6   1  16         36.62         35.31         2.93 o                         
   7   1  16          7.17          6.34         2.57 o                         
  -7   2  16        120.66        129.90         7.55 o                         
  -6   2  16          8.59          5.67         1.98 o                         
  -5   2  16          2.68          3.01         1.74 o                         
  -4   2  16         27.84         30.75         2.61 o                         
  -3   2  16        154.60        156.82         9.67 o                         
  -2   2  16        181.49        190.17         9.06 o                         
  -1   2  16        375.86        361.46        15.41 o                         
   0   2  16        328.64        302.41         6.55 o                         
   1   2  16        380.01        365.10         8.92 o                         
   2   2  16        177.11        175.74         5.13 o                         
   3   2  16        160.49        158.75         7.85 o                         
   4   2  16         28.33         33.99         3.32 o                         
   5   2  16          2.48          0.00         1.81 o                         
   6   2  16          8.69          4.08         2.27 o                         
   7   2  16        120.64        120.84         6.95 o                         
  -7   3  16         14.54         21.75         3.78 o                         
  -6   3  16          9.41          7.79         2.14 o                         
  -5   3  16         55.16         58.51         3.70 o                         
  -4   3  16         15.70         14.12         2.17 o                         
  -3   3  16        153.03        129.97         5.39 o                         
  -2   3  16        217.59        195.61         9.36 o                         
  -1   3  16        566.70        555.40        22.36 o                         
   0   3  16         81.20         81.79         2.64 o                         
   1   3  16        566.90        557.05        15.80 o                         
   2   3  16        211.78        179.99         6.35 o                         
   3   3  16        150.73        132.32         7.10 o                         
   4   3  16         16.69         19.79         2.72 o                         
   5   3  16         56.19         51.05         4.23 o                         
   6   3  16          9.23          6.65         2.42 o                         
   7   3  16         14.85         17.82         3.02 o                         
  -6   4  16         19.58         23.73         3.63 o                         
  -5   4  16         11.39         12.14         2.28 o                         
  -4   4  16         28.53         30.41         2.75 o                         
  -3   4  16        111.49         94.68         5.89 o                         
  -2   4  16         78.82         80.28         4.11 o                         
  -1   4  16         29.66         41.42         6.86 o                         
   0   4  16          9.90         16.47         2.95 o                         
   1   4  16         30.01         33.49         2.56 o                         
   2   4  16         81.77         73.05         3.70 o                         
   3   4  16        108.69        102.30         4.32 o                         
   4   4  16         29.35         23.11         3.02 o                         
   5   4  16         11.14          7.10         2.27 o                         
   6   4  16         19.97         22.05         3.02 o                         
  -6   5  16         67.07         75.83         6.34 o                         
  -5   5  16          6.46          8.60         2.57 o                         
  -4   5  16         13.78         14.52         2.45 o                         
  -3   5  16         43.15         40.34         3.15 o                         
  -2   5  16        466.60        456.76        13.93 o                         
  -1   5  16         73.64         96.91         4.83 o                         
   0   5  16         39.66         56.49         4.83 o                         
   1   5  16         70.56         67.49         8.46 o                         
   2   5  16        467.98        461.06        13.72 o                         
   3   5  16         42.98         41.03         2.83 o                         
   4   5  16         13.96         11.03         2.57 o                         
   5   5  16          6.07          2.57         1.96 o                         
   6   5  16         66.74         69.48         5.14 o                         
  -6   6  16         74.41         82.77         6.95 o                         
  -5   6  16         23.41         24.68         3.04 o                         
  -4   6  16         54.69         53.75         3.84 o                         
  -3   6  16         23.02         22.57         2.67 o                         
  -2   6  16         66.05         61.93         5.59 o                         
  -1   6  16         91.21         78.09         6.04 o                         
   0   6  16         73.16         83.08         6.19 o                         
   1   6  16         85.98         80.23         4.11 o                         
   2   6  16         66.36         70.44         4.00 o                         
   3   6  16         22.02         20.26         2.35 o                         
   4   6  16         53.86         60.87         4.98 o                         
   5   6  16         23.44         24.77         3.32 o                         
   6   6  16         75.00         82.47         5.74 o                         
  -5   7  16         58.41         54.98         5.74 o                         
  -4   7  16         14.95         14.65         2.72 o                         
  -3   7  16         13.15         12.69         3.47 o                         
  -2   7  16         19.31         20.09         3.78 o                         
  -1   7  16         34.34         36.86         4.83 o                         
   0   7  16         83.57         80.57        13.97 o                         
   1   7  16         35.63         37.28         3.08 o                         
   2   7  16         19.24         22.38         2.62 o                         
   3   7  16         12.94         15.10         2.29 o                         
   4   7  16         15.03         17.15         3.10 o                         
   5   7  16         58.03         56.79         5.14 o                         
  -3   8  16         91.30         95.16         7.55 o                         
  -2   8  16         12.20         15.10         3.78 o                         
  -1   8  16         64.23         60.12         6.04 o                         
   0   8  16          6.57          6.25         2.13 o                         
   1   8  16         63.04         61.00         6.34 o                         
   2   8  16         11.00         13.80         2.35 o                         
   3   8  16         91.72         94.15         4.96 o                         
   4   8  16         35.18         41.00         4.91 o                         
  -2   9  16         18.55         18.58         4.08 o                         
  -1   9  16         10.69         11.78         3.47 o                         
   0   9  16          0.00         -0.25         1.87 o                         
   1   9  16          9.79         10.85         2.45 o                         
   2   9  16         16.69         13.21         2.51 o                         
   3   9  16         23.28         24.41         2.99 o                         
   4   9  16          0.44         -0.80         2.27 o                         
   1  10  16         10.06          5.29         3.32 o                         
   2  10  16          4.89          7.25         3.32 o                         
   1   0  17        125.96        114.90         5.26 o                         
   2   0  17         87.35         78.28         3.73 o                         
   3   0  17        342.76        321.05        10.23 o                         
   4   0  17         37.19         49.04         3.30 o                         
   5   0  17         34.90         27.67         2.68 o                         
   6   0  17          2.84         -0.72         1.65 o                         
  -6   1  17          5.26          1.93         3.10 o                         
  -5   1  17         79.41         80.21         4.32 o                         
  -4   1  17         65.04         57.54         3.59 o                         
  -3   1  17          5.72          3.76         1.52 o                         
  -2   1  17         61.67         54.96         3.20 o                         
  -1   1  17         92.95         87.70         8.84 o                         
   0   1  17        317.21        300.46         7.62 o                         
   1   1  17         85.11         82.01         6.19 o                         
   2   1  17         61.82         57.41         3.15 o                         
   3   1  17          5.36          1.66         1.52 o                         
   4   1  17         65.02         56.75         3.45 o                         
   5   1  17         82.39         79.75         4.30 o                         
   6   1  17          5.47          1.96         1.69 o                         
  -6   2  17         92.53        105.46         5.30 o                         
  -5   2  17          2.18         -1.55         1.55 o                         
  -4   2  17         56.90         57.97         3.61 o                         
  -3   2  17         41.42         38.85         2.88 o                         
  -2   2  17          0.47          2.12         1.44 o                         
  -1   2  17        226.80        257.73        24.24 o                         
   0   2  17         17.56         15.76         1.31 o                         
   1   2  17        222.61        219.39         6.19 o                         
   2   2  17          0.21          0.74         1.38 o                         
   3   2  17         43.31         38.16         2.79 o                         
   4   2  17         56.17         59.06         4.53 o                         
   5   2  17          2.20         -1.21         1.81 o                         
   6   2  17         90.06         95.31         6.04 o                         
  -6   3  17         33.65         38.52         4.38 o                         
  -5   3  17         27.18         33.74         3.01 o                         
  -4   3  17         97.12        101.44         6.50 o                         
  -3   3  17         28.33         27.40         2.62 o                         
  -2   3  17         74.02         73.11         5.29 o                         
  -1   3  17        186.73        166.46         8.76 o                         
   0   3  17        161.96        216.00        10.27 o                         
   1   3  17        181.56        172.11         5.05 o                         
   2   3  17         69.75         54.76         3.20 o                         
   3   3  17         28.89         30.81         3.32 o                         
   4   3  17         99.65        106.49         6.34 o                         
   5   3  17         28.30         32.32         3.47 o                         
   6   3  17         34.82         39.27         3.78 o                         
  -6   4  17         44.60         47.13         4.98 o                         
  -5   4  17         31.87         38.16         3.37 o                         
  -4   4  17          8.37          6.96         2.02 o                         
  -3   4  17         91.07         88.82         4.48 o                         
  -2   4  17        103.43         97.58         6.34 o                         
  -1   4  17         75.39         72.81         5.59 o                         
   0   4  17         36.25         48.94         3.10 o                         
   1   4  17         71.94         70.07         7.85 o                         
   2   4  17        100.04         97.01         5.59 o                         
   3   4  17         90.73         85.34         5.74 o                         
   4   4  17          8.76          9.67         2.57 o                         
   5   4  17         32.44         35.35         3.63 o                         
   6   4  17         46.69         46.67         4.23 o                         
  -6   5  17         17.18         18.43         3.93 o                         
  -5   5  17         81.63         86.36         4.77 o                         
  -4   5  17         11.44          8.88         2.24 o                         
  -3   5  17          2.53          4.08         1.82 o                         
  -2   5  17         17.37         14.38         4.30 o                         
   0   5  17        132.93        177.07        12.69 o                         
   1   5  17        239.25        235.99        18.28 o                         
   2   5  17         17.27         17.73         2.19 o                         
   3   5  17          2.63          2.94         1.59 o                         
   4   5  17         12.17         13.14         2.72 o                         
   5   5  17         81.61         82.32         5.89 o                         
   6   5  17         17.58         18.13         3.17 o                         
  -5   6  17          6.60          5.29         3.17 o                         
  -4   6  17         13.56         14.95         2.60 o                         
  -3   6  17        104.05        102.44         5.18 o                         
  -2   6  17        124.81        114.34         7.70 o                         
  -1   6  17          6.14          7.70         3.02 o                         
   0   6  17         24.55         32.63         4.23 o                         
   1   6  17          6.34          5.78         1.96 o                         
   2   6  17        124.25        117.51         5.28 o                         
   3   6  17        106.18        102.33         4.85 o                         
   4   6  17         13.25         10.42         2.87 o                         
   5   6  17          6.20          3.32         2.57 o                         
  -5   7  17         19.49         26.28         4.68 o                         
  -4   7  17         16.11         15.84         3.78 o                         
  -3   7  17          3.05          4.08         3.02 o                         
  -2   7  17        104.70        105.58         7.55 o                         
  -1   7  17          8.36          9.67         3.17 o                         
   0   7  17         17.79         17.72         2.56 o                         
   1   7  17          8.91          9.84         2.24 o                         
   2   7  17        105.93        102.38         5.07 o                         
   3   7  17          3.48          1.46         1.76 o                         
   4   7  17         16.44         13.59         3.17 o                         
   5   7  17         20.13         17.22         3.32 o                         
  -3   8  17         35.20         36.25         5.29 o                         
  -2   8  17         12.17         17.22         3.93 o                         
  -1   8  17         42.12         42.29         5.14 o                         
   0   8  17         24.72         15.87         3.32 o                         
   1   8  17         43.21         36.19        11.78 o                         
   2   8  17         12.17         11.83         2.46 o                         
   3   8  17         35.52         39.58         3.36 o                         
   4   8  17         23.14         25.07         4.08 o                         
  -1   9  17         54.73         50.30         5.74 o                         
   0   9  17          0.71          3.93         3.32 o                         
   1   9  17         52.91         57.09         4.09 o                         
   2   9  17          3.34          3.57         2.17 o                         
   3   9  17         30.30         25.49         3.14 o                         
   1  10  17         29.23         30.66         4.68 o                         
   0   0  18          7.67          8.44         1.71 o                         
   1   0  18         35.93         30.87         2.35 o                         
   2   0  18          3.17          3.52         1.44 o                         
   3   0  18          8.68         10.79         2.34 o                         
   4   0  18          3.06          3.59         1.76 o                         
   5   0  18        127.84        116.12         5.48 o                         
   6   0  18          1.05          3.47         2.42 o                         
  -6   1  18          8.31         11.03         2.87 o                         
  -5   1  18         19.32         18.50         2.54 o                         
  -4   1  18         63.27         64.69         3.76 o                         
  -3   1  18        253.13        233.04         8.16 o                         
  -2   1  18          5.71          4.83         1.50 o                         
  -1   1  18          9.53         13.25         1.87 o                         
   0   1  18        111.21        114.85         3.87 o                         
   1   1  18         11.44          8.90         1.25 o                         
   2   1  18          6.16          5.92         1.65 o                         
   3   1  18        258.77        246.67         8.30 o                         
   4   1  18         64.50         67.06         3.81 o                         
   5   1  18         19.79         21.04         2.65 o                         
   6   1  18          7.43         12.08         2.87 o                         
  -6   2  18          3.99          3.78         2.57 o                         
  -5   2  18         18.75         17.28         2.54 o                         
  -4   2  18        177.93        171.43         6.77 o                         
  -3   2  18         10.14          7.30         1.87 o                         
  -2   2  18        167.58        167.79        13.90 o                         
  -1   2  18        117.90        119.18         6.95 o                         
   0   2  18          3.08          3.36         2.64 o                         
   1   2  18        115.45        115.49         3.92 o                         
   2   2  18        170.54        141.72         5.81 o                         
   3   2  18         10.10          9.18         5.82 o                         
   4   2  18        175.81        171.30         7.40 o                         
   5   2  18         17.84         17.18         2.42 o                         
   6   2  18          3.71          3.32         2.27 o                         
  -6   3  18         70.65         68.27         5.89 o                         
  -5   3  18          7.18          7.53         2.24 o                         
  -4   3  18         35.25         35.93         3.03 o                         
  -3   3  18         82.47         75.96         4.17 o                         
  -2   3  18        161.54        156.18         8.46 o                         
  -1   3  18         61.26         63.14         4.98 o                         
   0   3  18         91.38         97.76         4.38 o                         
   1   3  18         62.40         56.96         2.76 o                         
   2   3  18        160.33        148.83         5.86 o                         
   3   3  18         83.65         78.55         5.29 o                         
   4   3  18         34.15         36.40         3.78 o                         
   5   3  18          7.09          6.34         2.42 o                         
   6   3  18         71.90         79.60         5.59 o                         
  -6   4  18          8.84         10.12         3.47 o                         
  -5   4  18        117.06        122.56         9.89 o                         
  -4   4  18         28.33         24.04         2.86 o                         
  -3   4  18          1.58          3.05         1.91 o                         
  -2   4  18          6.13          6.33         1.87 o                         
   0   4  18          9.01          7.58         1.82 o                         
   1   4  18         58.15         65.99         3.63 o                         
   2   4  18          5.01          3.10         1.55 o                         
   3   4  18          1.72          2.27         2.11 o                         
   4   4  18         29.45         28.40         3.47 o                         
   5   4  18        115.30        116.61         7.10 o                         
   6   4  18          9.11          9.82         2.72 o                         
  -5   5  18         14.18         17.52         3.63 o                         
  -4   5  18         17.79         26.10         4.38 o                         
  -3   5  18         55.80         59.26         3.95 o                         
  -2   5  18          3.26          2.42         2.57 o                         
   0   5  18          3.17          7.29         1.87 o                         
   1   5  18         62.32         63.04         3.84 o                         
   2   5  18          3.21          5.47         2.87 o                         
   3   5  18         57.82         63.29         5.14 o                         
   4   5  18         18.17         21.75         3.47 o                         
   5   5  18         14.09         14.35         3.02 o                         
  -5   6  18          5.20          7.10         3.47 o                         
  -4   6  18          9.72          8.01         3.17 o                         
  -3   6  18          0.97         -0.45         2.57 o                         
  -2   6  18         93.98         96.67         7.10 o                         
  -1   6  18         54.40         79.00         6.04 o                         
   0   6  18         32.64         52.41         5.29 o                         
   1   6  18         53.22         50.83         3.52 o                         
   2   6  18         93.70         93.62         9.44 o                         
   3   6  18          0.90         -1.96         1.96 o                         
   4   6  18         10.32          4.98         2.72 o                         
   5   6  18          5.29          5.59         2.87 o                         
  -3   7  18          5.04          5.44         3.32 o                         
  -2   7  18         15.10         21.75         4.23 o                         
  -1   7  18         27.47         30.96         4.53 o                         
   0   7  18        186.84        190.17        10.72 o                         
   1   7  18         27.97         29.37         3.63 o                         
   2   7  18         14.12         13.58         2.45 o                         
   3   7  18          4.56          4.83         1.92 o                         
   4   7  18          6.75          9.67         3.02 o                         
  -2   8  18         43.41         49.09         5.89 o                         
  -1   8  18         20.82         23.26         4.38 o                         
   0   8  18         50.38         50.00         5.59 o                         
   1   8  18         20.12         23.26         5.21 o                         
   2   8  18         44.28         48.50         3.78 o                         
   3   8  18          8.67         13.40         5.89 o                         
   1   9  18         37.52         44.87         3.79 o                         
   2   9  18          4.95         11.18         3.63 o                         
   1   0  19        151.93        147.81         5.82 o                         
   2   0  19         31.42         29.03         2.56 o                         
   3   0  19        134.25        106.48         4.84 o                         
   4   0  19          2.62          2.59         2.34 o                         
   5   0  19          0.30          0.51         3.02 o                         
   6   0  19          8.97          3.17         2.57 o                         
  -6   1  19         12.80         10.27         3.17 o                         
  -5   1  19         30.18         26.49         2.94 o                         
  -4   1  19         10.27         11.47         2.21 o                         
  -3   1  19          7.55          8.39         1.87 o                         
  -2   1  19        188.28        189.82         9.29 o                         
  -1   1  19         56.93         52.76         3.31 o                         
   0   1  19        116.41        121.65        10.12 o                         
   1   1  19         55.09         51.76         3.09 o                         
   2   1  19        188.30        186.64         6.83 o                         
   3   1  19          6.73          6.59         1.87 o                         
   4   1  19          9.64          8.25         2.06 o                         
   5   1  19         30.05         29.85         2.96 o                         
   6   1  19         12.23         13.90         3.17 o                         
  -6   2  19         43.19         39.42         4.68 o                         
  -5   2  19         21.88         26.56         3.01 o                         
  -4   2  19         32.31         32.11         4.08 o                         
  -3   2  19          3.39          3.43         1.76 o                         
  -2   2  19         38.97         44.66         7.63 o                         
  -1   2  19        122.44        125.38         5.23 o                         
   0   2  19         24.61         30.06         2.56 o                         
   1   2  19        124.43        118.05         4.07 o                         
   2   2  19         40.06         36.92         4.00 o                         
   3   2  19          3.40          2.22         1.65 o                         
   4   2  19         30.56         34.10         3.93 o                         
   5   2  19         21.29         27.40         3.32 o                         
   6   2  19         41.42         45.47         4.53 o                         
  -5   3  19         19.33         21.59         3.93 o                         
  -4   3  19          6.13          4.14         1.97 o                         
  -3   3  19         37.15         38.69         4.83 o                         
  -2   3  19        167.82        174.91         9.52 o                         
   0   3  19          7.71          8.06         1.87 o                         
   1   3  19         52.59         45.81         3.20 o                         
   2   3  19        173.68        172.87         6.61 o                         
   3   3  19         36.81         46.27         6.57 o                         
   4   3  19          6.78          2.45         2.11 o                         
   5   3  19         20.53         22.36         3.32 o                         
  -5   4  19          1.81          2.57         2.87 o                         
  -4   4  19         26.24         25.39         3.03 o                         
  -3   4  19         79.37         80.09         7.33 o                         
  -2   4  19         51.13         48.03         4.83 o                         
   0   4  19         63.30         59.36         4.98 o                         
   1   4  19         66.91         76.18         4.00 o                         
   2   4  19         49.86         53.02         4.83 o                         
   3   4  19         81.57         73.26         5.74 o                         
   4   4  19         24.84         19.64         3.32 o                         
   5   4  19          1.98          3.32         2.57 o                         
  -5   5  19        124.07        146.06         9.06 o                         
  -4   5  19          7.35          5.22         2.32 o                         
  -3   5  19         19.49         19.93         2.83 o                         
  -2   5  19         60.01         91.23         6.65 o                         
  -1   5  19         31.72         53.02         4.98 o                         
   0   5  19         43.32         73.41         5.89 o                         
   1   5  19         33.21         34.81         3.55 o                         
   2   5  19         61.56         63.74         4.00 o                         
   3   5  19         20.23         20.09         3.47 o                         
   4   5  19          7.56         10.42         2.87 o                         
   5   5  19        118.58        123.71         7.85 o                         
  -4   6  19         34.62         38.06         4.83 o                         
  -3   6  19         11.52         10.88         3.63 o                         
  -2   6  19          5.30          4.83         2.87 o                         
  -1   6  19          8.94         14.95         3.47 o                         
   0   6  19          5.07          9.26         2.24 o                         
   1   6  19          7.90         10.27         2.24 o                         
   2   6  19          5.79          3.37         1.91 o                         
   3   6  19         11.02         11.93         3.02 o                         
   4   6  19         34.43         27.94         3.93 o                         
  -2   7  19         17.49         24.17         4.53 o                         
  -1   7  19         49.38         43.65         5.44 o                         
   0   7  19         40.23         36.86         4.98 o                         
   1   7  19         49.05         51.31         9.82 o                         
   2   7  19         17.70         18.66         3.10 o                         
   3   7  19          7.23          5.74         3.02 o                         
   4   7  19         17.45         13.59         3.47 o                         
  -1   8  19         58.11         68.88         6.80 o                         
   0   8  19        139.94        144.70         9.36 o                         
   1   8  19         58.72         68.21         7.02 o                         
   2   8  19         11.81         13.55         3.55 o                         
   3   8  19         10.90         10.57         3.47 o                         
   1   9  19         33.32         38.37         4.98 o                         
   1   0  20        216.75        222.12         9.89 o                         
   2   0  20         28.75         28.32         2.62 o                         
   3   0  20          4.07          3.27         1.81 o                         
   4   0  20        136.99        128.46         5.97 o                         
   5   0  20          4.28          3.53         1.92 o                         
  -5   1  20          3.58          1.51         2.72 o                         
  -4   1  20          7.23          7.83         2.17 o                         
  -3   1  20          8.30          8.05         2.19 o                         
  -2   1  20         98.48         96.79         4.54 o                         
  -1   1  20        193.34        179.63         6.83 o                         
   0   1  20         83.83         69.18         5.29 o                         
   1   1  20        191.41        192.84         6.83 o                         
   2   1  20         97.41         87.44         4.32 o                         
   3   1  20          9.51          9.77         2.08 o                         
   4   1  20          6.45          7.02         2.57 o                         
   5   1  20          3.90          8.22         2.24 o                         
  -5   2  20          2.65         -2.57         2.57 o                         
  -4   2  20         27.44         27.82         2.97 o                         
  -3   2  20         35.69         27.09         2.72 o                         
  -2   2  20        177.66        187.75         9.52 o                         
  -1   2  20         41.27         50.00         7.17 o                         
   0   2  20         64.27         66.18         4.00 o                         
   1   2  20         38.93         42.60         4.38 o                         
   2   2  20        179.83        168.70         6.56 o                         
   3   2  20         34.64         34.50         2.94 o                         
   4   2  20         27.01         34.01         3.05 o                         
   5   2  20          2.33          0.44         2.04 o                         
  -5   3  20         51.77         54.23         5.29 o                         
  -4   3  20          8.11          4.00         2.03 o                         
  -3   3  20          3.63         -0.37         1.65 o                         
  -2   3  20         38.46         37.76         4.53 o                         
   0   3  20         45.19         42.10         3.04 o                         
   1   3  20        162.85        165.25         8.91 o                         
   2   3  20         37.72         33.82         2.98 o                         
   3   3  20          4.00          3.10         1.85 o                         
   4   3  20          7.39          5.54         2.06 o                         
   5   3  20         51.13         58.00         5.14 o                         
  -5   4  20         32.65         28.40         4.53 o                         
  -4   4  20         16.32         17.16         2.83 o                         
  -3   4  20         50.00         63.61         4.16 o                         
   0   4  20         85.08        128.69         8.16 o                         
   1   4  20         57.84         50.56         3.52 o                         
   2   4  20         34.26         33.23         4.08 o                         
   3   4  20         48.67         48.77         6.65 o                         
   4   4  20         17.84         19.18         3.47 o                         
   5   4  20         31.57         33.68         4.23 o                         
  -4   5  20         58.56         70.09         6.19 o                         
  -3   5  20         66.92         74.92         6.50 o                         
   0   5  20         12.48         22.66         3.78 o                         
   1   5  20         42.13         37.62         3.15 o                         
   2   5  20        103.87        103.92         6.95 o                         
   3   5  20         69.35         66.31         5.74 o                         
   4   5  20         57.19         59.82         5.44 o                         
  -2   6  20         21.63         28.85         4.53 o                         
   0   6  20         13.66         24.32         4.08 o                         
   1   6  20         55.15         52.23         7.40 o                         
   2   6  20         22.41         14.65         3.78 o                         
   3   6  20         13.44         13.75         3.47 o                         
   4   6  20         64.84         66.61         5.89 o                         
  -1   7  20         43.18         54.53         5.89 o                         
   0   7  20          8.15          6.19         3.47 o                         
   1   7  20         45.12         45.19         4.23 o                         
   2   7  20         16.04         19.58         2.82 o                         
   3   7  20          1.31          4.98         3.02 o                         
   1   8  20          8.16         12.71         4.61 o                         
   2   8  20          7.99          6.65         3.63 o                         
   1   0  21         40.71         41.62         3.04 o                         
   2   0  21        136.24        137.11         5.76 o                         
   3   0  21         12.82         13.88         2.34 o                         
   4   0  21         30.20         23.15         2.90 o                         
   5   0  21         56.58         56.79         5.29 o                         
  -5   1  21         52.29         64.50         5.89 o                         
  -4   1  21         17.65         15.54         2.60 o                         
  -3   1  21          9.40         12.30         3.17 o                         
  -2   1  21         23.04         23.75         2.62 o                         
  -1   1  21          9.87         12.35         2.14 o                         
   1   1  21          9.77          9.52         2.87 o                         
   2   1  21         21.78         24.69         2.62 o                         
   3   1  21         10.42          9.36         2.08 o                         
   4   1  21         18.19         19.73         3.40 o                         
   5   1  21         52.98         58.46         5.29 o                         
  -5   2  21        115.03        111.62         8.01 o                         
  -4   2  21         17.79         20.51         4.68 o                         
  -3   2  21         30.69         33.55         4.30 o                         
  -2   2  21         27.03         37.68         3.10 o                         
  -1   2  21        183.20        181.71         9.82 o                         
   0   2  21         16.27         14.05         3.02 o                         
   1   2  21        183.66        182.32         9.67 o                         
   2   2  21         25.78         28.53         2.77 o                         
   3   2  21         31.27         27.17         2.79 o                         
   4   2  21         16.97         20.17         3.25 o                         
   5   2  21        117.46        121.29         7.70 o                         
  -4   3  21         16.42         24.61         4.00 o                         
  -3   3  21        188.11        202.46        10.50 o                         
  -2   3  21         56.22         86.10         6.50 o                         
  -1   3  21         12.41         13.29         3.02 o                         
   0   3  21          0.02          0.30         2.27 o                         
   1   3  21         12.97          9.36         3.02 o                         
   2   3  21         55.19         54.53         5.44 o                         
   3   3  21        184.23        196.85         8.46 o                         
   4   3  21         16.69         21.14         2.79 o                         
  -4   4  21         16.98         17.67         3.93 o                         
  -3   4  21         31.87         38.33         3.41 o                         
  -2   4  21          8.81         15.41         3.63 o                         
  -1   4  21         19.60         31.42         4.23 o                         
   0   4  21         19.95         20.69         3.78 o                         
   1   4  21         19.53         17.52         3.63 o                         
   2   4  21          7.63          5.29         2.87 o                         
   3   4  21         31.21         32.39         3.30 o                         
   4   4  21         17.55         19.98         2.93 o                         
  -4   5  21        121.22        150.60         9.52 o                         
  -3   5  21         14.41          9.06         3.63 o                         
  -1   5  21         10.26         18.43         3.63 o                         
   0   5  21        192.80        347.86        16.62 o                         
   1   5  21         10.75         10.27         2.40 o                         
   2   5  21         75.69         71.45         5.89 o                         
   3   5  21         14.04         12.23         3.32 o                         
   4   5  21        122.50        133.38         8.61 o                         
  -2   6  21         83.43         90.48         7.25 o                         
  -1   6  21         39.79         65.10         6.19 o                         
   0   6  21          1.11          3.63         3.17 o                         
   1   6  21         39.36         42.22         3.63 o                         
   2   6  21         80.93         85.80         6.80 o                         
   3   6  21         19.76         19.33         4.08 o                         
   0   7  21          6.79          4.53         3.47 o                         
   1   7  21         18.48         23.95         3.14 o                         
   2   7  21          8.09          4.68         3.47 o                         
   2   0  22         51.58         60.14         4.30 o                         
   3   0  22         10.74         17.50         3.70 o                         
   4   0  22        131.01        134.15         6.21 o                         
  -4   1  22         98.82        104.45         5.43 o                         
  -3   1  22          1.80          0.08         2.19 o                         
  -2   1  22         64.65         69.29         6.72 o                         
  -1   1  22         14.00         10.12         3.17 o                         
   1   1  22         13.68         15.26         3.32 o                         
   2   1  22         61.14         59.63         3.90 o                         
   3   1  22          1.96         -0.04         1.81 o                         
   4   1  22        101.19        107.66         5.57 o                         
  -4   2  22         23.20         31.87         4.38 o                         
  -3   2  22        134.65        146.03         6.35 o                         
  -2   2  22         12.00          8.75         2.79 o                         
  -1   2  22         24.79         29.76         4.23 o                         
   1   2  22         27.22         24.17         3.78 o                         
   2   2  22         12.16          7.70         3.02 o                         
   3   2  22        134.32        134.80         7.93 o                         
   4   2  22         23.82         28.24         3.15 o                         
  -4   3  22         21.03         24.77         4.38 o                         
  -3   3  22         22.04         24.59         2.98 o                         
  -2   3  22          9.29         10.12         3.17 o                         
   1   3  22         52.48         49.69         5.14 o                         
   2   3  22          9.55          4.23         2.72 o                         
   3   3  22         21.78         28.50         3.01 o                         
   4   3  22         21.27         19.63         2.98 o                         
  -2   4  22         19.77         32.02         4.53 o                         
  -1   4  22          5.01          3.17         2.72 o                         
   0   4  22        256.23        368.86        17.22 o                         
   1   4  22          4.40          1.96         2.72 o                         
   2   4  22         18.96         16.31         3.47 o                         
   3   4  22         50.36         54.23         5.29 o                         
  -1   5  22          0.07         -2.11         2.72 o                         
   0   5  22          0.52          2.72         3.17 o                         
   1   5  22          0.09          1.06         2.72 o                         
   2   5  22         74.35         79.60         6.50 o                         
   3   5  22         30.79         35.50         4.53 o                         
  -1   6  22          5.73         18.13         4.08 o                         
   0   6  22          0.50          2.27         3.32 o                         
   1   6  22          5.94          5.74         3.32 o                         
   2   6  22          1.97         -2.72         2.72 o                         
   2   0  23          3.43          2.49         1.92 o                         
   3   0  23         26.80         27.64         3.15 o                         
  -3   1  23        119.75        123.45         5.98 o                         
  -2   1  23          4.33          3.02         3.02 o                         
   2   1  23          4.10          6.95         3.02 o                         
   3   1  23        119.65        125.58         5.98 o                         
  -3   2  23         21.27         20.70         2.99 o                         
  -2   2  23         25.71         27.34         4.23 o                         
   2   2  23         25.05         25.68         3.93 o                         
   3   2  23         22.24         20.01         2.88 o                         
  -2   3  23         21.59         25.07         4.38 o                         
  -1   3  23          5.60          8.46         3.02 o                         
   2   3  23         22.85         22.81         3.93 o                         
   3   3  23          8.31         10.12         3.32 o                         
  -2   4  23         30.88         47.58         5.44 o                         
  -1   4  23         24.69         38.22         4.98 o                         
   2   4  23         32.70         35.65         4.83 o                         
  -1   5  23         10.36         19.33         4.38 o                         
   0   5  23          2.77          2.11         3.63 o                         
   3   0  24          0.69          0.45         2.14 o                         
   2   1  24         11.86         12.08         3.63 o                         
  -2   2  24         15.33         18.58         4.08 o                         
   2   2  24         17.50         15.86         3.78 o                         
  -2   3  24         30.63         33.68         4.98 o                         
   2   3  24         30.84         29.76         4.38 o                         
  -1   4  24         51.96         81.57         7.10 o                         
                                                                                
